# Supplementary material for: Novel Mobilizable Genomic Island GEI-D18A Mediates Conjugational Transfer of Antibiotic Resistance Genes in the Multidrug-Resistant Strain Rheinheimera sp. D18
Source: Front Microbiol. 2020 Apr 7;11:627. doi: 10.3389/fmicb.2020.00627 (PMC7155750; doi:10.3389/fmicb.2020.00627)
Supplement: DATA SHEET S1 — Antibiotic resistance genes in Rheinheimera sp. D18. [file Data_Sheet_1.xls]

## Sheet: Antibiotic resistance genes
start	stop	strand	gene	function	nucleotide_sequence	aa_sequence
97412	96468	-	macA	Macrolide-specific efflux protein macA precursor	atgttagccacactttacaccttattgctgctaagcaatgctgccgagcagcccattccgttactcttaactggtaccttacaatctgcggataaacaaactgtcgtctcacctatgagtgatagctggcgcgtgcaagtacaatggttgcaaccagaagaccaaccagtgaaacagggtgatttaattgccgtatttgatgccggtaatattaaagcacaaattgagcagttaaaaagcagcataattaatcacgacgagcggctaaaccagctaaaaagtgaacataaacaaaaggtcatggaagcggaatacgaacttgagcgacggcaattactgttagaaaaagccggtatagacgctaatgttcccttagcaaacttaagcgcttacgactat…	MLATLYTLLLLSNAAEQPIPLLLTGTLQSADKQTVVSPMSDSWRVQVQWLQPEDQPVKQGDLIAVFDAGNIKAQIEQLKSSIINHDERLNQLKSEHKQKVMEAEYELERRQLLLEKAGIDANVPLANLSAYDYEKYQLELKRSRTEANKAAEQLAVARIAASAALTKQQLQLEQSNAELLDAETQLGQMSVIATQNGTISYGTHPWYGTKIYAGITAQPGWAIAELNRTNSLYIEAWVHETDMPRLQQHKALTAYFDIAPQLAFPLKLSSVARQGEKRQSWGTALYYKAVFTSDNLPIAEPILGMGLLIEVSLP
468907	470136	+	macA	Macrolide-specific efflux protein MacA	ttgcacgctagccgttataagccgttaattattatctcgctgttgctctttaccgtgggctttgctgtgctgcgttggtggcaggggcctaagcttgctggctatgttgttgcgtcaacgccgctggtacaaaccgtggtagcaaccgggcgggtagttaccgtgtcgcgggcgcaagtaggcagtgaaattaccggtgttgtgctagaacgccatgtaaaagagggtgaccaggttgccccaggtgatgtgctattagtgttacgcgctgacgatattgctgcgcaagtgcgacaggctgaagctgcactaatggaattgacgacaagcacacggccccaagcagcagtagccatgaataatgctgaaacccagttagctcaggctaatcgcgaatta…	MHASRYKPLIIISLLLFTVGFAVLRWWQGPKLAGYVVASTPLVQTVVATGRVVTVSRAQVGSEITGVVLERHVKEGDQVAPGDVLLVLRADDIAAQVRQAEAALMELTTSTRPQAAVAMNNAETQLAQANRELARRRDLTQRALLPAEALEQAEQAQRLASNAYETARLNAAALAGNGVEEQQAQQRLAALQAQLAKTIVRSQVAGTVLTRNAEPGDLVQPGKVLFTIALAGHTEILVPLDERNLSRLALQQPAFAIADAYPNQPFAAHVNFIAPSIDPQRGTVDVRLSVVPEPAFLRQDMTVSVNIETGRREQALTIANDALSAVQADHAQVLLVRSGKIQRQTVGLGLRGLVRTEVLTGLHAGDQVLADAASTLEEGTRVRFVEQNMLPNSGTNSAN…
271739	270549	-		Multidrug resistance transporter, Bcr/CflA family	atgcccaacaaacccgctggctggattattatattattagccgccgttgttgctaccacgccgctagcaatagacatgtacctacctgctatgccaattatggccgaacagttaaataccaacatcggtatggtgcagcagtcgctcagcatttttctcgcgttttttggtgttagcatgctggtgtgcggcccgctggcagatagcttaggccgtcggcctctggctatattcggcctaaccggctttgtattagccagtatcgcactaagtttagtcaattctatcgaatggtttttagccttacgtgcggtgcaagctttatgcggcgcagcagcaaccgtggttgtgcccggcatagttcggcatatctaccaagaacataccgccaaaggtatg…	MPNKPAGWIIILLAAVVATTPLAIDMYLPAMPIMAEQLNTNIGMVQQSLSIFLAFFGVSMLVCGPLADSLGRRPLAIFGLTGFVLASIALSLVNSIEWFLALRAVQALCGAAATVVVPGIVRHIYQEHTAKGMSYVSMIMMLAPLLAPAIGSGILWVANWQMIFVTLAGYGVIVLLMSWRYLPEIPRDKTVAKPTFLSGYKVVFSNKSARPDIATSMFASFSFFCFLTAVPFVYIKFFGVNEQEFSLLFGFNVAMLMLANFINSRLVTRRGPQHMLRIGLVIAIISASALTLFNFWQFSLVYTVLSIAPLMASLSLIATNADAMIIMKFPQNSGTATAVIGTLRFGIGALAGPLLALFDNGTALPFSLLMLVGVLCIAVSQFWQKAIVKAQANAAS
517652	515808	-		Penicillin-binding protein activator LpoA	atggtactgcgcattgtgacttccagcaaattaaagaccgtgttatttttctgcctaagtggtgcaattatcagttgtacccaagggccaataaaaacatcaccaaccaagcctgaaaccgttaaagccagtgagaaaggcgctaagcaactgtcggctcgccagctatataagttagcggctaattatcaggcggagccacagcagtaccatttacttaaagccgcaaaacaagcgattgctgagcaagactatttactggctttagccattgtcgaaaatctaaaagccagcccttatgccctgatccgccagcaaagcgtgctaccgcgattacaggcctatttggcaacacatcaacaacaaagtctaactcaacttattgatactacagatatc…	MVLRIVTSSKLKTVLFFCLSGAIISCTQGPIKTSPTKPETVKASEKGAKQLSARQLYKLAANYQAEPQQYHLLKAAKQAIAEQDYLLALAIVENLKASPYALIRQQSVLPRLQAYLATHQQQSLTQLIDTTDINTVASVDRTEFLWLSSQYFSQQQRHLSAVRSLLQLERQTDAINTYPDYADLLWQNLSALTDSQLESLRTGAQGNAVSWLNLALLSRRFIGQPEALQQAFYNWLHQNNDFPALKNMPEAVQKLVTLKPYQPKRIAVLLPLEGQFRQHAQAVQYGILAAATTNTATSIVFIDSQQPIEVIQQQVTQAQVDFVIGPLLKDQVDNISLIENWRWPTLFLNSKDNNIAAKPEQFYFALSMEDEAAQMARLFAQKNYKHPAIISSANNISLR…
2634236	2633022	-	floR	Chloramphenicol/florfenicol resistance, MFS efflux pump => FloR family	atgaccaccacacgccccgcgtgggcctatacgctgccggcagcactgctgctgatggctcctttcgacatcctcgcttcactggcgatggatatttatctccctgtcgttctagcgatgcccggcatcctgaacacgacgcccgctatgatccaactcacgttgagcctctatatggtgatgctcggcgtgggccaggtgatttttggtccgctctcagacagaatcgggcgacggccaattctacttgcgggcgcaacggctttcgtcattgcgtctctgggagcagcttggtcttcaactgcaccggcctttgtcgctttccgtctacttcaagcagtgggcgcgtcggccatgctggtggcgacgttcgcgacggttcgcgacgtttatgccaac…	MTTTRPAWAYTLPAALLLMAPFDILASLAMDIYLPVVLAMPGILNTTPAMIQLTLSLYMVMLGVGQVIFGPLSDRIGRRPILLAGATAFVIASLGAAWSSTAPAFVAFRLLQAVGASAMLVATFATVRDVYANRPEGVVIYGLFSSMLAFVPALGPIAGALIGEFLGWQAIFITLAILAMLALLNAGFRWHETRPLDQVKTRRSVLPIFASPAFWVYTVGFSAGMGTFFVFFSTAPRVLIGQAEYSEIGFSFAFATVALVMIVTTRFAKSFVARWGIAGCVARGMALLVCGAVLLGIGELYGSPSFLTFILPMWVVAVGIVFTVSVTANGALAEFDDIAGSAVAFYFCVQSLIVSIVGTLAVALLNGDTAWPVICYATAMAVLVSLGLVLLRLRGAATE…
2638519	2637248	-	floR	Chloramphenicol/florfenicol resistance, MFS efflux pump => FloR family	atgaccaccacacgccccgcgtgggcctatacgctgccggcagcactgctgctgatggctcctttcgacatcctcgcttcactggcgatggatatttatctccctgtcgttctagcgatgcccggcatcctgaacacgacgcccgctatgatccaactcacgttgagcctctatatggtgatgctcggcgtgggccaggtgatttttggtccgctctcagacagaatcgggcgacggccaattctacttgcgggcgcaacggctttcgtcattgcgtctctgggagcagcttggtcttcaactgcaccggcctttgtcgctttccgtctacttcaagcagtgggcgcgtcggccatgctggtggcgacgttcgcgacggttcgcgacgtttatgccaac…	MTTTRPAWAYTLPAALLLMAPFDILASLAMDIYLPVVLAMPGILNTTPAMIQLTLSLYMVMLGVGQVIFGPLSDRIGRRPILLAGATAFVIASLGAAWSSTAPAFVAFRLLQAVGASAMLVATFATVRDVYANRPEGVVIYGLFSSMLAFVPALGPIAGALIGEFLGWQAIFITLAILAMLALLNAGFRWHETRPLDQVKTRRSVLPIFASPAFWVYTVGFSAGMGTFFVFFSTAPRVLIGQAEYSEIGFSFAFATVALVMIVTTRFAKSFVARWGIAGCVARGMALLVCGAVLLGIGELYGSPSFLTFILPMWVVAVGIVFTVSVTANGALAEFDDIAGSAVAFYFCVQSLIVSIVGTLAVALLNGDTAWPVICYATAMAVLVSLGWCSFGSVGLPPR…
2642128	2641706	-	floR	Chloramphenicol/florfenicol resistance, MFS efflux pump => FloR family	atgggcaccttcttcgtcttcttctcgacggctccccgtgtgctcataggccaagcggaatattccgagatcggattcagctttgccttcgccactgtcgcgcttgtaatgatcgtgacaacccgtttcgcgaagtcctttgtcgccagatggggcatcgcaggatgcgtggcgcgtgggatggcgttgcttgtttgcggagcggtcctgttggggatcggcgaactttacggctcgccgtcattcctcaccttcatcctaccgatgtgggttgtcgcggtcggtattgtcttcacggtgtccgttaccgcgaacggcgctttggcagagttcgacgacatcgcgggatcagcggtcgcgttctacttctgcgttcaaagcctgatagtcagcattgtc…	MGTFFVFFSTAPRVLIGQAEYSEIGFSFAFATVALVMIVTTRFAKSFVARWGIAGCVARGMALLVCGAVLLGIGELYGSPSFLTFILPMWVVAVGIVFTVSVTANGALAEFDDIAGSAVAFYFCVQSLIVSIVGTLAVDF
2642799	2642080	-	floR	Chloramphenicol/florfenicol resistance, MFS efflux pump => FloR family	atgaccaccacacgccccgcgtgggcctatacgctgccggcagcactgctgctgatggctcctttcgacatcctcgcttcactggcgatggatatttatctccctgtcgttctagcgatgcccggcatcctgaacacgacgcccgctatgatccaactcacgttgagcctctatatggtgatgctcggcgtgggccaggtgatttttggtccgctctcagacagaatcgggcgacggccaattctacttgcgggcgcaacggctttcgtcattgcgtctctgggagcagcttggtcttcaactgcaccggcctttgtcgctttccgtctacttcaagcagtgggcgcgtcggccatgctggtggcgacgttcgcgacggttcgcgacgtttatgccaac…	MTTTRPAWAYTLPAALLLMAPFDILASLAMDIYLPVVLAMPGILNTTPAMIQLTLSLYMVMLGVGQVIFGPLSDRIGRRPILLAGATAFVIASLGAAWSSTAPAFVAFRLLQAVGASAMLVATFATVRDVYANRPEGVVIYGLFSSMLAFVPALGPIAGALIGEFLGWQAIFITLAILAMLALLNAGFRWHETRPLDQVKTRRSVLPIFASPAFGFTLSALAPVWAPSSSSSRRLPVCS
910337	907275	-		RND multidrug efflux transporter; Acriflavin resistance protein	atgaacagcattattcaagcggccattcaacgcagccgtgccagcataatgctcctgatctttctgtttatcgctggtattagcgcctatcaatctatccctaaagaagctaaccccgacgtcgctattcccatgatgtatgtctccatgtcattagatggcattagcccagaagatggcgagcggttattagtgcggccaatggagcacgaattacgctcgttagaaggcataaaaaaaatgacgtcaacgtcaagcgaaggccacgcctcggttatgcttgaatttgatgctggctttaatgccgataaagcgctcgccgatgtgcgggtaaaggtagatgctgcacgggcaaagctgccaagtgaggcggaagagccaactgtaaacgaaattaac…	MNSIIQAAIQRSRASIMLLIFLFIAGISAYQSIPKEANPDVAIPMMYVSMSLDGISPEDGERLLVRPMEHELRSLEGIKKMTSTSSEGHASVMLEFDAGFNADKALADVRVKVDAARAKLPSEAEEPTVNEINVGLFPVLSVGLSGPISEQQLVFIARQLQENIEAIPEVLEVDIGGDREDLLEIVVDPQALEGYGLDYQQLFRLVSNNNRLVAAGSLDNGAGRMAMKVPGVIENLDDVLSMPIKVDGDTVITFADVATISRSFKDPQGFARINGQPAVVLEVKKRSGANIISTIEQTKALIEQASSLFPSGMQVDYIMDQSKEVKNMLSDLLNNVLTAVVLVLILIIASMGVRSAVLVGITIPGAFFAGILMIAALGYTMNIIVLFALILVAGMLVDG…
1126047	1122922	-		RND efflux system, inner membrane transporter	atgtggttgtctgatacctcggttaaacgccccgtttttgcaacagttataaatattctgcttattgtgttcggcattgtttgttttactatgctgccactgcgcgaatatcccgatattgatacacctattgtcagtattagtactaactatcctggtgcttcggcagagattgttgaatcaaaaattacgcaaatgctagaggatcgcattagcggtgttgaggggattaaaaatattaattcaaccagccgtaacggccgctcgtttatttcaattgagtttaatgttgaacgtgatatcgactctgccgctaacgacgtgcgagaccgagtatcacgtgcgctaaataatttgcccgaccaagctgatccaccagaagtatcaaaagccagcgac…	MWLSDTSVKRPVFATVINILLIVFGIVCFTMLPLREYPDIDTPIVSISTNYPGASAEIVESKITQMLEDRISGVEGIKNINSTSRNGRSFISIEFNVERDIDSAANDVRDRVSRALNNLPDQADPPEVSKASDSEDTIVWFVLNSETMTSLELTDYADRYIVERFSVVDGVARLQLGGARDYAMRVWLDRDAMASRGVTVQDVEAVLRAENVELPAGNIKSTDRDFTVRVVRNYKTQQDFRRLVIKRGENNYLVRLGEIANVVLTAENEESEFRGDGKNLLGIGIIKQSKANTLEVVRAARAEMERIKETLPQGTTIESGYDSSLFIAESINEVYNTLAIAMALVVLVIFLFLGNIRATFIPAITVPVALVAAVTVLYALDFSINLLTLLAMVLAIGLV…
1127102	1126050	-		RND efflux system, membrane fusion protein	gtgacaaaactacattcaaaattaatttgggtaattctcatcgccctcacagtttttgttggctatttatattttatgcccaaacagactaatgattcacaacgtggttcggcagccgtcgccgtaagcaccgccaaagttgaaaccaaagccatgatccggagtatcagctcgttaggtacaggtattgcgaataattctattgctttagtttcaccaactaatgactttattactgaattgcatattagtgaaggaaaacacgttaagcgcggtgcgattgttgctaagttacatgacgtgcaagagcgtgcgcgggtaactgaacttgaaggcgtactagaagatcagaaacgccagttggcgcgacttaaaaacctcgctacctcccaagccact…	MTKLHSKLIWVILIALTVFVGYLYFMPKQTNDSQRGSAAVAVSTAKVETKAMIRSISSLGTGIANNSIALVSPTNDFITELHISEGKHVKRGAIVAKLHDVQERARVTELEGVLEDQKRQLARLKNLATSQATAQSLLDEQQTKVNTTLAQLDIAKAQLAEMTISAPFSGYLGLRLVSEGAYVNSGTVITTLDDLSVLRVAFSVAEHYLADIKLGMPITVTNSAYGDIEFFGKVSAIDTRLDPITRTVTVHGALPNEDLRLRPGMLLNVQLELDNRMAMQISEKALVPQQQKQFVYSVDANNVVHQTEVTIGQRIPGWVEILSGLNEGDVVVVEGIQKLRSGVTINQVGS
2630371	2631174	+	aphA1	Aminoglycoside 3''-phosphotransferase (EC 2.7.1.87) => APH(3'')-Ib	ttgaatcgaactaatattttttttggtgaatcgcattctgactggttgcctgtcagaggcggagaatctggtgattttgtttttcgacgtggtgacgggcatgccttcgcgaaaatcgcacctgcttcccgccgcggtgagctcgctggagagcgtgaccgcctcatttggctcaaaggtcgaggtgtggcttgccccgaggtcatcaactggcaggaggaacaggagggtgcatgcttggtgataacggcaattccgggagtaccggcggctgatctgtctggagcggatttgctcaaagcgtggccgtcaatggggcagcaacttggcgctgttcacagcctatcggttgatcaatgtccgtttgagcgcaggctgtcgcgaatgttcggacgcgcc…	MNRTNIFFGESHSDWLPVRGGESGDFVFRRGDGHAFAKIAPASRRGELAGERDRLIWLKGRGVACPEVINWQEEQEGACLVITAIPGVPAADLSGADLLKAWPSMGQQLGAVHSLSVDQCPFERRLSRMFGRAVDVVSRNAVNPDFLPDEDKSTPQLDLLARVERELPVRLDQERTDMVVCHGDPCMPNFMVDPKTLQCTGLIDLGRLGTADRYADLALMIANAEENWAAPDEAERAFAVLFNVLGIEAPDRERLAFYLRLDPLTWG
2631174	2632010	+	aphA6	Aminoglycoside phosphotransferase (EC 2.7.1.72) => APH(6)-Ic/APH(6)-Id	atgttcatgccgcctgtttttcctgctcattggcacgtttcgcaacctgttctcattgcggacaccttttccagcctcgtttggaaagtttcattgccagacgggactcctgcaatcgtcaagggattgaaacctatagaagacattgctgatgaactgcgcggggccgactatctggtatggcgcaatgggaggggagcagtccggttgctcggtcgtgagaacaatctgatgttgctcgaatatgccggggagcgaatgctctctcacatcgttgccgagcacggcgactaccaggcgaccgaaattgcagcggaactaatggcgaagctgtatgccgcatctgaggaacccctgccttctgcccttctcccgatccgggatcgctttgcagctttg…	MFMPPVFPAHWHVSQPVLIADTFSSLVWKVSLPDGTPAIVKGLKPIEDIADELRGADYLVWRNGRGAVRLLGRENNLMLLEYAGERMLSHIVAEHGDYQATEIAAELMAKLYAASEEPLPSALLPIRDRFAALFQRARDDQNAGCQTDYVHAAIIADQMMSNASELRGLHGDLHHENIMFSSRGWLVIDPVGLVGEVGFGAANMFYDPADRDDLCLDPRRIAQMADAFSRALDVDPRRLLDQAYAYGCLSAAWNADGEEEQRDLAIAAAIKQVRQTSY
3178183	3175124	-	mdtC	Multidrug efflux system MdtABC-TolC, inner-membrane proton/drug antiporter MdtC (RND type)	atgaacctagcgcagccttttattcagcggccagtcgctagcgcgctaattgctattgccattatgttgctgggtttgctcagctggcggctattgccagtttcaccactgccagctatcgactttcccatgattgtggttagtgccaacttacccggtgctagcccagaaagtatggcggcaacagttgctacgccattagagcgggctttgggcagtatttcgggcattcgccgtattagttcatcaagtagccaaggttctgcccaagtacggctagagtttgagcttgaccgtaacgttgacgatgcggcgcgtgaagtgcaggcggctattaacgcagcgcgcggccagctgccgtccggcatgcccggtaacccggtgtatcgcaagtttaac…	MNLAQPFIQRPVASALIAIAIMLLGLLSWRLLPVSPLPAIDFPMIVVSANLPGASPESMAATVATPLERALGSISGIRRISSSSSQGSAQVRLEFELDRNVDDAAREVQAAINAARGQLPSGMPGNPVYRKFNPSQAPIMALALSSGHLSGSLLYDNATTVLAQKLSRITGVGEVEVSGSSLPAVRVQLNPGMLAHYGVALDEVRSAISSANASVALGVLESDVHRWQIATSETQRQASDYQDLVVKYVAGAAIRLSDVALVTDSTENRYSSGFHNDKDAVILLVSRRSGANIVETIDAIYAQLPLLQSLTPAGADLAVVMDRSPVIRATLEEAQVSLIISVGLVVLVVWVFLGNLRSALIPSLTIPIALIGSFTVMYLCDFSLNNLSVMALIVATGLV…
3181257	3178180	-	mdtB	Multidrug efflux system MdtABC-TolC, inner-membrane proton/drug antiporter MdtB (RND type)	atgaatatgtctcgcccgtttattatgcgccccgttgccacctctttgctgatgctggctattttaattgcgggtattcttagctggcgtatgttgccagttgcggcgctgccgcaggttgattaccccattattcaggtgtttagctttaaccccggcgctagccccgacattatggcgcgcaccgttacagcgccactagagcggcgtttagggcaaatacccggtttaaagcaaatgtcgtctagcagttcagctggcgcctcggttattaccttgcagtttgcgctagtggttgaaatgggcgtggctgaacaagaagtgcaagccgctattaacacggcgtcgtcgttattgccgtctgacttacccacaccgccaatttatcgcaaagttaac…	MNMSRPFIMRPVATSLLMLAILIAGILSWRMLPVAALPQVDYPIIQVFSFNPGASPDIMARTVTAPLERRLGQIPGLKQMSSSSSAGASVITLQFALVVEMGVAEQEVQAAINTASSLLPSDLPTPPIYRKVNPADAPILTLAITSDTLPLPQVYDLVDTRMAQKLAQLPGVGMISLAGGQRPAIRVKANPAALANMNLSLDTLRSAIAAANTNQPKGSFDGPFRSTMLDANDQIRDVAEYENLVIAWRGGAPVRLQDVATVEQGAEDRFLAAWANSQPAVLLNIQRQPGANVIDVADQVQALLPQLTATMPAAVNVTVLTDRTNSIRASVRDVQKELLFAIFLVILVTFAFLRTIPATIIPSLAVPLSLVGTFAVMLLLDFSINNLTLMALTIATGFV…
3182425	3181268	-	mdtA	Multidrug efflux system MdtABC-TolC, membrane fusion component MdtA	atggcagcattcaaaaaacctttactggttactggcttggttattgtagtggcagcagcgtattggttttggccggcggcagagccgacaacagcagcaaaacggcccagaggcccaatgagcccttgggccatgccggtgccggtgcgggtagtaaaggctgagcttgctgatttacgcgtacaagttaaaaccataggtacggttacgccaattaatactgtggtagtgcgcagccgagtatctgggccgttgcagcaactaacttttaaagagggcgataaggttgagcaaggccagttgctggcgcaaatagacgctgccgattatcaaatacaattagcccaagcccaaggccagcaagagcaaaacttagcccagcttaaaaacgctgaacaa…	MAAFKKPLLVTGLVIVVAAAYWFWPAAEPTTAAKRPRGPMSPWAMPVPVRVVKAELADLRVQVKTIGTVTPINTVVVRSRVSGPLQQLTFKEGDKVEQGQLLAQIDAADYQIQLAQAQGQQEQNLAQLKNAEQDLALYSTLRKQNSISAQQFNQQQALVAQLTGALKSNQAQIDAAKLQLSYTRIHAPISGRLGLRRVDVGNLVQANDSEGIVTITQSAPINVVFSIPERQLLAVRDAVRVGNSLTVEAWDRDEQQLLSRGVLTTLDNQIDIATGTLRLKAEFANQQEELFPNQFVNVRLNIAQLQGVISVPQDAVQYGSAGTYVYIIEQNKAQIRQIQLGAADNGVIAVTGGLTGGEQVVLEGLDRLRPGRAVEVISDTAASAQ
398863	397505	-	tolC	Outer membrane channel TolC (OpmH)	atgaaaaaaaccttattaagcaccctattaatttcttcgtttggcttgttcagccagcaagcttttgccgcagatttacaagatatttatcagttggcagtgcaaaaagatcctcaactactaaaagcggttgctactcgtaatgcatcgcgtgaagcaattgatattagtaaagccagcttactgccgcaagtaaatttaactggcagttacaaccgtcgctgggcggataacactacctttatcaatgataatctagctattgtcgatagcgagtctaaaggctggggagcagaaatagcactgcagcaatcattgtttgactggaataactggaaaaacctagataccgctgagaaacgcgcattacaaagtcaaactaacttagacgccacctca…	MKKTLLSTLLISSFGLFSQQAFAADLQDIYQLAVQKDPQLLKAVATRNASREAIDISKASLLPQVNLTGSYNRRWADNTTFINDNLAIVDSESKGWGAEIALQQSLFDWNNWKNLDTAEKRALQSQTNLDATSQALIVRVAQAYFNVLKAGDDLGFAEAEKRSIERQLEQTKQRFAVGLTAITDVHEAQAQFDSAVAREITSQNALETAREALREITGQYHAELATLNTDKFSTQAPSPASADEWVKLAEEKNLSLKANKLALEIADNAIDIASAGHYPTLSLNGALGTNDNESKNTIAGVTSTSNLPRLDSKSVGINLRVPIYSGGATTAQTEVARANYVAASQDLEMSYRTAVRQVRSSFNDINANIATIRALEQAVISAESALNATEAGFEVGTRT…
3209678	3209124	-	aacA	Aminoglycoside N(6')-acetyltransferase (EC 2.3.1.82) => AAC(6')-Ib/AAC(6')-II	atgtccgcgagcaccccccccataactcttcgcctcatgaccgagcgcgacctgccgatgctccatgattggctcaaccggccgcacatcgttgagtggtggggtggtgacgaagagcgaccgactcttgatgaagtgctggaacactacctgcccagagcgatggctgaagagtccgtaacaccgtacatcgcaatgctgggcgaggaaccgatcggctatgctcagtcgtacgtcgcgctcggaagcggtgatggctggtgggaagatgaaactgatccaggagtgcgaggaatagaccagtctctggctgacccgacacagttgaacaaaggcctaggaacaaggcttgtccgcgctctcgttgaactactgttctcggaccccaccgtgacgaag…	MSASTPPITLRLMTERDLPMLHDWLNRPHIVEWWGGDEERPTLDEVLEHYLPRAMAEESVTPYIAMLGEEPIGYAQSYVALGSGDGWWEDETDPGVRGIDQSLADPTQLNKGLGTRLVRALVELLFSDPTVTKIQTDPTPNNHRAIRCYEKAGFVREKIITTPDGPAVYMVQTRQAFERKRGVA
3219890	3220681	-	aadA1	ANT(3'')-Ia family aminoglycoside nucleotidyltransferase AadA1
1982982	1982191	-		Aminoglycoside 3''-nucleotidyltransferase (EC 2.7.7.-) => APH(3'')-Ia (AadA family)	atgagggtagcggtgaccatcgaaatttcgaaccaactatcagaggtgctaagcgtcattgagcgccatctggaatcaacgttgctggccgtgcatttgtacggctccgcagtggatggcggcctgaagccatacagcgatattgatttgttggttactgtggccgtaaagcttgatgaaacgacgcggcgagcattgctcaatgaccttatggaggcttcggctttccctggcgagagcgagacgctccgcgctatagaagtcacccttgtcgtgcatgacgacatcatcccgtggcgttatccggctaagcgcgagctgcaatttggagaatggcagcgcaatgacattcttgcgggtatcttcgagccagccatgatcgacattgatctagctatc…	MRVAVTIEISNQLSEVLSVIERHLESTLLAVHLYGSAVDGGLKPYSDIDLLVTVAVKLDETTRRALLNDLMEASAFPGESETLRAIEVTLVVHDDIIPWRYPAKRELQFGEWQRNDILAGIFEPAMIDIDLAILLTKAREHSVALVGPAAEEFFDPVPEQDLFEALRETLKLWNSQPDWAGDERNVVLTLSRIWYSAITGKIAPKDVAADWAIKRLPAQYQPVLLEAKQAYLGQKEDHLASRADHLEEFIRFVKGEIIKSVGK
3220828	3219890	-		Aminoglycoside 3''-nucleotidyltransferase (EC 2.7.7.-) => APH(3'')-Ia (AadA family)	atggcttgttatgactgtttttttgtacagtctatgcctcgggcatccaagcagcaagcgcgttacgccgtgggtcgatgtttgatgttatggagcagcaacgatgttacgcagcagggcagtcgccctaaaacaaagttaaacatcatgagggaagcggtgatcgccgaagtatcgactcaactatcagaggtagttggcgtcatcgagcgccatctcgaaccgacgttgctggccgtacatttgtacggctccgcagtggatggcggcctgaagccacacagtgatattgatttgctggttacggtgaccgtaaggcttgatgaaacaacgcggcgagctttgatcaacgaccttttggaaacttcggcttcccctggagagagcgagattctccgc…	MACYDCFFVQSMPRASKQQARYAVGRCLMLWSSNDVTQQGSRPKTKLNIMREAVIAEVSTQLSEVVGVIERHLEPTLLAVHLYGSAVDGGLKPHSDIDLLVTVTVRLDETTRRALINDLLETSASPGESEILRAVEVTIVVHDDIIPWRYPAKRELQFGEWQRNDILAGIFEPATIDIDLAILLTKAREHSVALVGPAAEELFDPVPEQDLFEALNETLTLWNSPPDWAGDERNVVLTLSRIWYSAVTGKIAPKDVAADWAMERLPAQYQPVILEARQAYLGQEEDRLASRADQLEEFVHYVKGEITKVVGK
1924125	1922911	-	hdN1	Fosmidomycin resistance protein	atgagccaagtgaacaccgcacatccagcagctgcccctgaaaaccgcgtttcttatggcattttaaccacaattagtgccagccacgccattaatgacatgatgcagtcagttatgctggcgctttatccggtgttatcgggtaattttaatcttagttttatgcaaataggcttaattactctggtgtaccaaacgatggcgtccttgttacagccatttattggtcgttttaccgataaaaaaccgatgccattttctttacctataggcatgagttttacgttgtttggcttaattattctggcctatgcagcaagctatggcatggtgttgttggctgcagcgttaataggtataggttcttcggtgtttcatcctgaatcgtcgcgtattgct…	MSQVNTAHPAAAPENRVSYGILTTISASHAINDMMQSVMLALYPVLSGNFNLSFMQIGLITLVYQTMASLLQPFIGRFTDKKPMPFSLPIGMSFTLFGLIILAYAASYGMVLLAAALIGIGSSVFHPESSRIARMASAGKHGLAQSIFQVGGNVGTAIGPIFAAVLILPNGQKSVAWVALLALLGMTLLLRVSYWYSANLKTVKGRASLAKYDNGLSKTQVRTALTLLLMLLFSKFVYLAGLHSYFTFYLIDRFDVSIQTSQYCLFLFLVGVAIGTIAGGPVGDYIGRKRIILGSILGSAPFALMLPFVSFSTTLVLVFLVGMILASAFPAMIVYGQELMPGKIGTVSGLFFGIAFGIAGIGAAAIGALADFYSIGMVYKVCAVLPLLGIVGFWLPELK…
3204033	3203410	-	tetR	Tetracycline resistance regulatory protein TetR	atgtctagattagataaaagtaaagtgattaacagcgcattagagctgcttaatgaggtcggaatcgaaggtttaacaacccgtaaactcgcccagaagctaggtgtagagcagcctacattgtattggcatgtaaaaaataagcgggctttgctcgacgccttagccattgagatgttagataggcaccatactcacttttgccctttagaaggggaaagctggcaagattttttacgtaataacgctaaaagttttagatgtgctttactaagtcatcgcgatggagcaaaagtacatttaggtacacggcctacagaaaaacagtatgaaactctcgaaaatcaattagcctttttatgccaacaaggtttttcactagagaatgcattatatgca…	MSRLDKSKVINSALELLNEVGIEGLTTRKLAQKLGVEQPTLYWHVKNKRALLDALAIEMLDRHHTHFCPLEGESWQDFLRNNAKSFRCALLSHRDGAKVHLGTRPTEKQYETLENQLAFLCQQGFSLENALYALSAVGHFTLGCVLEDQEHQVAKEERETPTTDSMPPLLRQAIELFDHQGAEPAFLFGLELIICGLEKQLKCESGS
3204115	3205320	+	tetB	Tetracycline resistance, MFS efflux pump => Tet(B)	atgaatagttcgacaaagatcgcattggtaattacgttactcgatgccatggggattggccttatcatgccagtcttgccaacgttattacgtgaatttattgcttcggaagatatcgctaaccactttggcgtattgcttgcactttatgcgttaatgcaggttatctttgctccttggcttggaaaaatgtctgaccgatttggtcggcgcccagtgctgttgttgtcattaataggcgcatcgctggattacttattgctggctttttcaagtgcgctttggatgctgtatttaggccgtttgctttcagggatcacaggagctactggggctgtcgcggcatcggtcattgccgataccacctcagcttctcaacgcgtgaagtggttcggttgg…	MNSSTKIALVITLLDAMGIGLIMPVLPTLLREFIASEDIANHFGVLLALYALMQVIFAPWLGKMSDRFGRRPVLLLSLIGASLDYLLLAFSSALWMLYLGRLLSGITGATGAVAASVIADTTSASQRVKWFGWLGASFGLGLIAGPIIGGFAGEISPHSPFFIAALLNIVTFLVVMFWFRETKNTRDNTDTEVGVETQSNSVYITLFKTMPILLIIYFSAQLIGQIPATVWVLFTENRFGWNSMMVGFSLAGLGLLHSVFQAFVAGRIATKWGEKTAVLLGFIADSSAFAFLAFISEGWLVFPVLILLAGGGIALPALQGVMSIQTKSHQQGALQGLLVSLTNATGVIGPLLFAVIYNHSLPIWDGWIWIIGLAFYCIIILLSMTFMLTPQAQGSKQET…
1221060	1217923	-	mexD	Multidrug efflux system, inner membrane proton/drug antiporter (RND type) => MexD of MexCD-OprJ system	atgtctcaattttttattaggcggcccaattttgcttgggtagtagccttgtttatcacgttaggtggattactggctttgccaaatttacctgtttcacaatacccaacggtggcgccaccgcaagttactatttacgcaacataccctggtgcttcggcacaggtattaacggactctgttaccagtattatcgaacaagaacttaatggtgccaaaaacttactgtattttgaatcatcaagtaatgccaacggcatcgccgaaatcacggttacctttgagcccggtacggacccagatttagcccaggttgatgtacaaaatcgcctgaaaaaagctgaatcgcgcttaccacaagtagtgctggatcttggcgtacaggttgaacaagccagt…	MSQFFIRRPNFAWVVALFITLGGLLALPNLPVSQYPTVAPPQVTIYATYPGASAQVLTDSVTSIIEQELNGAKNLLYFESSSNANGIAEITVTFEPGTDPDLAQVDVQNRLKKAESRLPQVVLDLGVQVEQASSGFLMIYSLSYTDGNAPGADIVQLADYAVRNVNNEILRVPGVGKIQFFASEAAMRIWVDPQKLLAYDLSIADVNNAISAQNIQIAAGSFGSSPSLKEQELAITLQVKGLMENPEEFGNILLRSTANGATVKLSDVARIEVGNQDYGFMSRQDGKPTVGTAIQLSPGANAIATAKAVKDRLQELSASFPDNVEYSVPYDTSRFVDVAIKKVIYTLVEAMILVFIVMYLFLQNVRYTLIPSIVVPVCLMGTMVFMYWLGFSVNMMTMF…
1222228	1221089	-		RND efflux system, membrane fusion protein	atgaataagccgtttactcgccgcagcattaccgctgttgtgcttttgtccagtgctttgtcacttgtgggatgctccgactcaacaccagcggtaccacaagaggcaggggcacttccggtaaccacacttagcgttagggctgaaaagttagtgctgattagtgatctgccaggccgggtagagccgatgcgagttgcacaagtgcgcgcacgtgttgccggtattatcttacagcggcattttacagaaggtgcggatgtcgctgcgggcgatgtattatttcaaattgatccagcaccgttaaaagcggccttaacacgggccgaaggcgaacaagcaaaagcggatgcagagttggtaaatgcacgagcaaaagtaacacgttatgaaccgctt…	MNKPFTRRSITAVVLLSSALSLVGCSDSTPAVPQEAGALPVTTLSVRAEKLVLISDLPGRVEPMRVAQVRARVAGIILQRHFTEGADVAAGDVLFQIDPAPLKAALTRAEGEQAKADAELVNARAKVTRYEPLAKIEAISQQDLDTALAELRTAQAAVSSARASVVSAKLDLSYATVTAPISGRIGRALTTEGALVGQGEATLLTTIQQLNPVYVDFTQPVAKALELQQLLKSGQLADSQDKKLTATIEGTRYEAKGDLLFSDIAVERSTGQITLRGEFDNTENMLLPGMYVRVKAPQAQIADAILIPQRAVQFDASGKSSVWVVDANNTVQQVAVELGIMQGKNWQVTQGLNAGDKVITGGISALTPGSAVVETTAAQ
1227961	1231230	+		RND multidrug efflux transporter; Acriflavin resistance protein	atgaagttagttgataccgcggtaaaccgtcctgttgctatttggatgtttacgctaggcattttgctgtttggtttagttgccgctgggcgtttagcggtaaatttattacccgacttatcgtatccgtcattaaccgtacgcactgaatttgtcggcgctgcaccggctgaagtagagcagttggtgagtaaacctatagaagaggccgtcggcatagttaaaggcgtgcgtaaagtacagtcggtgtcgcgctctggtcgctctgatgtggtcatggagtttgattggggcaccaatatggatgttgccgcgctagatgtgcgcgaaaagctagatgttttattcttaccgctagaaatagaaaagccgttattactgcgttttaaccctaattta…	MKLVDTAVNRPVAIWMFTLGILLFGLVAAGRLAVNLLPDLSYPSLTVRTEFVGAAPAEVEQLVSKPIEEAVGIVKGVRKVQSVSRSGRSDVVMEFDWGTNMDVAALDVREKLDVLFLPLEIEKPLLLRFNPNLDPIIRFALSRDNAGNAISPAQLVSLRTFAEEDLRRALESVSGVAAVRPDGGLSQEIQILVDPQKLSQLQLDISQISSRLREENLNQAGGRLETPSYDYLVRTINQFADLKQIENLYIAEVAGSQIRLKDIAQVKDSFVDRQSITYVDGKEAIEVAIYKEGDANTVQVAKTLLAQLPKLEKTLPAGYKLTLVYDQSEFIKQAIDEVKSSAVVGGLLAMLVLYLFLRNVWATIIISISIPLSVIATFNLMYGQGITLNMMSLGGIALA…
1231227	1234280	+		RND multidrug efflux transporter; Acriflavin resistance protein	atgaaccagcaaccgcttggcttaactcgctttgctttaaaccgcccagtaaccatttgcatgttgtttttatccatgttggtatttggcattattgctagccggatgctgttgttagagcggtttccgggtattgatatcccgcaaatttttattaacgtgccgtataacaatgcaaccccaaacgaaattgagcgattgatcacgcggccacttgaagaagcactggcaacggtaaccggcgtgaaacaaatgcgctcttggtctaacgaaaacagcgcagaggtgtcgttagaatttaaatgggaagaaaatatcaatagtaaaagcattgaagtacgtgaacggctcgatagcattcgtcatttattacccaaagatgttgagcgggtattggta…	MNQQPLGLTRFALNRPVTICMLFLSMLVFGIIASRMLLLERFPGIDIPQIFINVPYNNATPNEIERLITRPLEEALATVTGVKQMRSWSNENSAEVSLEFKWEENINSKSIEVRERLDSIRHLLPKDVERVLVFQFNTNDMPIFQLRISSERDLAMAYDLLERQIKRQLERVPGVSKVELYGVEKRQVIIRLNPDKMRALNIDAAAIVNTLRQNNFAMTAGELRNSHNSILVKPVGEYRSLEEIAALPLRPGLSLREVATVQLELPKREDGRHLDQSYAVGMNVFKESGANLVEVSRAALAVVDNVRKDPAFNGISLFIMDDTAKGVTTSLADLLSAGSVGALLSFAVLYLFLRHIGTTLVVVLAVPVSISIALGIMYFMGYSLNILSMMGLMLAIGML…
3219726	3219379	-	qacE∆1	Small multidrug resistance (SMR) efflux transporter => QacE delta 1, quaternary ammonium compounds	atgaaaggctggctttttcttgttatcgcaatagttggcgaagtaatcgcaacatccgcattaaaatctagcgagggctttactaagcttgccccttccgccgttgtcataatcggttatggcatcgcattttattttctttctctggttctgaaatccatccctgtcggtgttgcttatgcagtctggtcgggactcggcgtcgtcataattacagccattgcctggttgcttcatgggcaaaagcttgatgcgtggggctttgtaggtatggggctcataattgctgcctttttgctcgcccgatccccatcgtggaagtcgctgcggaggccgacgccatggtga	MKGWLFLVIAIVGEVIATSALKSSEGFTKLAPSAVVIIGYGIAFYFLSLVLKSIPVGVAYAVWSGLGVVIITAIAWLLHGQKLDAWGFVGMGLIIAAFLLARSPSWKSLRRPTPW
3215849	3215208	-	catA2	Chloramphenicol O-acetyltransferase (EC 2.3.1.28) => CatA2 family	atgaattttacccggattgacctgaatacctggaatcgcagggaacactttgccctttatcgtcagcagaataaatgcggattcagcctgaccaccaaactcgatattaccgctttgcgtaccgcactggcggagacaggttataagttttatccgctgatgatttacctgatctcccgggctgttaatcagtttccggagttccggatggcactgaaagacaatgaacttatttactgggaccagtcagacccggtctttactgtctttcataaagaaaccgaaacattctctgcactgtcctgccgttattttccggatctcagtgagtttatggcaggttataatgcggtaacggcagaatatcagcatgataccagattgtttccgcagggaaat…	MNFTRIDLNTWNRREHFALYRQQNKCGFSLTTKLDITALRTALAETGYKFYPLMIYLISRAVNQFPEFRMALKDNELIYWDQSDPVFTVFHKETETFSALSCRYFPDLSEFMAGYNAVTAEYQHDTRLFPQGNLPENHLNISSLPWVSFDGFNLNITGNDDYFAPVFTMAKFQQEGDRVLLPVSVQVHHAVCDGFHAARFINTLQLMCDNILK
607360	606332	-		Uncharacterized MFS-type transporter	atgttattacgccatagcccattaagcgccaacgacttacgccaatgcttgcgcattgctaccggcgccagtattggttttatgatttgtaaattattaaatttaccctatggtgtatttttcaccgtaacacccatgttactccttggcttagtacccgtaatgaacggccatgctatgcggcaattattagcatcagccgcgatgaccggagttgaggttggcattatcggtgggctatttggtggccacccggcattaatgctaccgatagtgtttggcctattcttataccgctttatcgctatgtctaaaggtagcttatttttatttggcgccaatggcgtaatcagcctaagtattatgctgcactttgctagctaccctggctcggatatc…	MLLRHSPLSANDLRQCLRIATGASIGFMICKLLNLPYGVFFTVTPMLLLGLVPVMNGHAMRQLLASAAMTGVEVGIIGGLFGGHPALMLPIVFGLFLYRFIAMSKGSLFLFGANGVISLSIMLHFASYPGSDINALIFSNFWATILAGVIAYVMTAIWPDVAPRQSPEKVDKSANRMRHEALLGTLIATASFIFFQVFDLRDSMSAQATTLLLLFPMHWNGALGYARKRAIGTLLGVTFGVLIQVVLYNWYGLLILIAPLFWLGVLLFAQVHVKEASGSGVGFGAMTTLGILFGQYLTPTNDLIYSALYRFSSIAVAIIATLLMCYIVHRLLNRFAATRFGS
635577	636269	+		ABC-type antimicrobial peptide transport system, ATPase component	gtgaccgacaagccgaaaattcccgcgattgaactcaaacaattacaattttattaccttgctaacggctggcaacttaacgtaccagagcttagcttgcgtgtaggccagcacttatttgttcgtggtgcgtctggtagtggtaaaaccacattattaaacttactttgtggtattacaaaacctgttagcggcgaactttatgtcagtggccaagccttgcataggttgtcaagcagtgcgcgagatagcttaagagcaaagcatattggtgtagtatttcagcaactaaacctgatcccctatttatcggtactggacaacaccttattaagcagtcattttgccggccagaataaagctgatgccacggtgcgggcaaaagtactactgcagcgg…	MTDKPKIPAIELKQLQFYYLANGWQLNVPELSLRVGQHLFVRGASGSGKTTLLNLLCGITKPVSGELYVSGQALHRLSSSARDSLRAKHIGVVFQQLNLIPYLSVLDNTLLSSHFAGQNKADATVRAKVLLQRLGLESTIWHQKAAAISVGQQQRVAIARALLPKPTLLIADEPTSALDSDNRDAFMKVMLAEADSNGCTVIFVSHDQSLAQYFAYQLTMQNLALGVQPC
636269	637516	+		ABC-type antimicrobial peptide transport system, permease component	atgaagctagcaaggttaagtttatggaaccgtcgtggcactgtgctaatgacctggttatcgttaactattagtattgcattgctaattggtattaatcatttacgcattgaagcaaaaaccagctttaccagcacagtgtcaggtaccgacctgattgttggtgcgcgctctggccaacttaatttattactgtactcggtatttcgcattggtaatgccaccgcgaatattagctggcccagctatcagcgcattattaaacatccgcaaattgcctggagtattcctatttcgttgggcgactcgcatcgaggctatcgagtaatgggcactaatagtgattattttacctattatcgttatgcgaataatcagccattagtgttgcgtcagggc…	MKLARLSLWNRRGTVLMTWLSLTISIALLIGINHLRIEAKTSFTSTVSGTDLIVGARSGQLNLLLYSVFRIGNATANISWPSYQRIIKHPQIAWSIPISLGDSHRGYRVMGTNSDYFTYYRYANNQPLVLRQGQPFASVFDTVLGAEVAQKLGYKLGQQIELSHGVGAVSFSQHKNKPFTVVGILARTGTPVDQTVHVNLEAIEAIHLDLQQGAPKPTQVTREQALAHDLTPKAITAFMLGLTSRMATFTVQRQINEFKTEPLTAILPGVALAELWQMLGMVEGLLLLISLLVLLAALVGMITTLLASMKERQREMAILRAAGAHPWYLFVLIQLEVLLVTLASMLSACVLLFMSLVLLQDKLAADFGLFISLNILNQATLYWAVGILALSSVLATIPG…
1333066	1334454	+		Multi antimicrobial extrusion protein (Na(+)/drug antiporter), MATE family of MDR efflux pumps	atggcgctacgtcggatccaatttgtaattatgaccagaaaaaaaagcacctattcattaactaaagacgatattcaagccacgcttgtcgctatgacattgccaatgttagtaggcatgattacgttaatgacgttttctttggtcgatacgttttttattagcatgctcggtacggttcaacttgccgctatcagttttacctttccggtatcttttgccctaattagcttatctataggcttaagcattggaacctctgcagttattgctaaagctctgggtgcagggcgtttagatgatgcccgaaatgacggtcaagttgcgttagcgttgtcgtcagcgttagttgcaatattggcggtgttggggttttgttttagtgcaccgctattttcc…	MALRRIQFVIMTRKKSTYSLTKDDIQATLVAMTLPMLVGMITLMTFSLVDTFFISMLGTVQLAAISFTFPVSFALISLSIGLSIGTSAVIAKALGAGRLDDARNDGQVALALSSALVAILAVLGFCFSAPLFSLLGADADTLVYIHQYMDIWFCGAVLLVLPMVGNAVLRAAGDTKTPSIIMVCSGLVNAVLDPILIFGLGPIPAMGMQGAAIATLASWVLGAVLILHLLIKRQLISTHWINAVELLTICRKILRIGLPAAGANMLTPLAMAILTAMMASYGAQAVAAFGVGARLESIACIVVLALSMTLPPFISQNYGAGIMQRVQQAYRLCGRFVLFWQFGIYLVLAVLAYPLARVFSDEPEVVRIVCLFIWLVPLGYGLQGITILTNSSFNALHKP…
2924507	2921403	-		RND efflux system, inner membrane transporter	atggcgaatttctttataagtaggccaatatttgcttgggtaattgccttagtaattatgctggcaggattattgtcaattaaacagttaccggtagagcaatatccacgtatcgcaccaccggctgtaactattagtgcatcataccgtggtgcatcggcacaaacggcagaagatgcagtaactcaggttattgagcaggcgatgaacggcttagataacctgatgtatatgtcggctagcaccgactcgtcaggcggcgttagtttaacgctaacctttgaaacgggtactgatgccgatattgcccaggtacaagtgcaaaataagctacagcaagccttaccgttgttgccacaagaagtgcagcaaaatggtgtgcgggtagctaagtctaac…	MANFFISRPIFAWVIALVIMLAGLLSIKQLPVEQYPRIAPPAVTISASYRGASAQTAEDAVTQVIEQAMNGLDNLMYMSASTDSSGGVSLTLTFETGTDADIAQVQVQNKLQQALPLLPQEVQQNGVRVAKSNGSFLMVIGFISENQSLERDDIADFVVANVKDPISRTAGVGNVVVFGSQYAMRVWLNADQLNQYQLTPADVTAAIKVQNNQVTAGQLGGTPALPGQQFNAAILAQTRLTSAEEFGEILLRVNADGSTVKLSDVARVELGGEDYSVIARYNGKTATGIAIELATGANALDTAAAVKKKIAELEPYFPEGVSTVIPYDTTPFVELSISSVVQTLIEAIILVFLVMYLFLQNFRATLIPTLAVPVVLLGTFGVMSALGFTINTLTMFGMV…
2925669	2924521	-		RND efflux system, membrane fusion protein	atgcgtgtaaaaatgaagttgttaacagtgtcgttaacagcactattgttggtagcctgtagtgaaccgcaatcgggtggtggcatgggagcgccgtctgcgccagaggttggggttgtaactttgaatacagcgccattggcattagtcactgaattatcaggtcgcactactgattttcgccaagcgcaaattcggccacaagtaaatggtattttacaacaacgcatgtttactgaagggcagttagtgtcggcgggcgatgtgttgtacaaaattgatgccgcaccgtatcaggcggcactggccaatgctaaggcaaatttaggtagtaataaagcggtagcgcataacgttaagttaaaaatggaacgtttaaaaggcttgttaggcagcaaa…	MRVKMKLLTVSLTALLLVACSEPQSGGGMGAPSAPEVGVVTLNTAPLALVTELSGRTTDFRQAQIRPQVNGILQQRMFTEGQLVSAGDVLYKIDAAPYQAALANAKANLGSNKAVAHNVKLKMERLKGLLGSKAVSQQDYDDAQATLMQAEAGVASAEAALQTAQINMNYTQITAPISGQIGRSEVTEGALLTANQAQVLATIRQLDPIYVDLTQSSAELLKLKKQNASDKVTVDLLLDDDSTYAEQGSLQFSEVNVDPSTGMVTLRAVFPNKQGDLLPGMFVRARLHHGVDNNALLVPQAAVSRTPKGQASVMLVNADNQVEARIIEVGRAVEQGWQVLSGLKAGDQVIVTGLQKVRPGSQVKVVNATANKANGTNNTATQ
1657100	1655865	-		MFS-type efflux pump ArsJ specific for 1-arseno-3-phosphoglycerate	gtgacacatcaacctatgacaaaacctgtgaacacactgagtactgagttaaaacaatactttgttgtcacaggcaattactgggcgtttaccctgactgatggtgcactgcgaatgctgatcgtgctgcatttctaccagttagggtatacaccactggccatcgcctcattgttcttgttctacgagttttttggggtggtgactaacttagtcggaggttggttaggcgcacgacttggcctgaataaaaccatgaatattggtttatttttgcaggtgttcgcgttggccatgttactggtgcccagtgagctattgaccgttatctgggtgatggcggctcaggccatgtctggcattgccaaagatctgaataaaatgagtgccaaaagctca…	MTHQPMTKPVNTLSTELKQYFVVTGNYWAFTLTDGALRMLIVLHFYQLGYTPLAIASLFLFYEFFGVVTNLVGGWLGARLGLNKTMNIGLFLQVFALAMLLVPSELLTVIWVMAAQAMSGIAKDLNKMSAKSSLKLLLPDSAQGALYKWVAILTGSKNALKGVGFFWGGVLLTWLGFQGAIAVMAAMLALVWLLSVLLLKKDLGKSSFKPKFKDLLSKSATINQLSAARLFLFGARDVWFVIALLLYLSSQFSWTHAEVGSFLALWVIGYGAVQAFAPSITGKKSGKVPNASTALLWAGLLCSIPLLISVGMTYTLYPLWILIGGLMLFGAIFAVNSSLHSYLIVSSAGRDGVSLDVGFYYMANAMGRLIGTVLSGWVYQAYGLQACLWVSSAFLGLTV…
1848228	1847518	-		ABC-type antimicrobial peptide transport system, ATPase component	atgataatagcacctgaaattcatattaaagcgactggactgactaagagtgtcaaagttgctgacggttcattaaccatactgcatgatatcagtttgttgatcaatcgtggtgagtcggttgctattgttggcgcttctggttcgggtaaatcaacgttacttagtttgttagctggtttagacgtgccaagccaaggtgaagtgtttttggctgaatatccgttacatttactgtctgaagacgagcgagccggggtgcgagcagcgcatgtcggttttgtatttcaatcatttttattattgcccagcctaaccgcactagaaaatattacactaccggctgagcttgcaggcattaaagatgcaaaggcgcgagggttgatactgctgcagcaa…	MIIAPEIHIKATGLTKSVKVADGSLTILHDISLLINRGESVAIVGASGSGKSTLLSLLAGLDVPSQGEVFLAEYPLHLLSEDERAGVRAAHVGFVFQSFLLLPSLTALENITLPAELAGIKDAKARGLILLQQVGLAERADFFPAQLSGGEQQRVAIARAFITKPDVLFADEPSANLDAATGLKIEDLLFKLNAEQGTTLVLVTHNNDLAARCQRQYKMQAGRFIETDMQGSQHVG
1909129	1910505	+		Multi antimicrobial extrusion protein (Na(+)/drug antiporter), MATE family of MDR efflux pumps	atgttacctttttctcgcttcgaagccagaaccatcctaaaactttctgggcccattgttttggcacagcttacccaaacgttaatgtattttgttgatacggttatggctggccggtatagcgcacttgatatggccgccattgctgtggcttcgggtttatggtttccggtagtgatgacaattcagggcctgttattagctctcacacctatagtggcgcagtattacggcagcaaacaaaacaagcccgttgcgcatttcactatgcaagccatgtatttggccatggtattagcattactcgcttttattgcgatgagctatgtatacgtaccgattgaccatcttaatatggacccagcactgcggcaaaaagcgctcgattatttatattat…	MLPFSRFEARTILKLSGPIVLAQLTQTLMYFVDTVMAGRYSALDMAAIAVASGLWFPVVMTIQGLLLALTPIVAQYYGSKQNKPVAHFTMQAMYLAMVLALLAFIAMSYVYVPIDHLNMDPALRQKALDYLYYVSFGLFPAAGYMVIRSMFEGIGNTKASMWISFVGILVNIPANYIFIYGKFGMPALGGAGCGIATALVFLAMFIAILFYGWFSRTTQQYKILPDSLRVNLKDCWQIVAIGTPIAFSIFFEVTLFACIPLAIVHLGPVMVAGHQIAQNYSGIVFMMPLSLGMATTIRVGHLVGQQNSQELKKAISTAIILAVCMSFIIATFTFTMRTGIAALYSPDPAVITLAASLLVLACFYQVSDAIQVISACALRGMKITKPAFFVTLISYWPIG…
2749294	2751384	+		Bacteriocin/lantibiotic efflux ABC transporter, permease/ATP-binding protein	atgatctaccaatccgaagccgctgaatgcggcctggcctgtattgctatggtggccaatcaccatggacatcagctggacttaactaccctacgcaaccgctacagcatgtcgcttaaaggcgccaatttacaacagttgatgcagctgggtaaccaattaggtttaacaccacgcgcattaaagctggatttagatgatttaaaaaaccttcgcacaccatgcattttgcactgggaaatgaaccactttgtggtgctgaaaaaagtgcatcgcaatagcattaccattttagaccccgcaatgggtgagcgccgtttaacgctggatgaagtggataaagcctttaccggcgtagcactggagctaacgccaggcactgaatttaaaaaagttgat…	MIYQSEAAECGLACIAMVANHHGHQLDLTTLRNRYSMSLKGANLQQLMQLGNQLGLTPRALKLDLDDLKNLRTPCILHWEMNHFVVLKKVHRNSITILDPAMGERRLTLDEVDKAFTGVALELTPGTEFKKVDERVRLGLTAFWTKVQGLLPSLSKLFILSLLLQVFVLAAPYYTQLVVDEVLVSQDQPLLVVLALGFGLIMLLQVVTQTLRGGVVLHLGSVMSVQMAANLMRHLLHLPLSYFEKRHMGDVVSRFGSLNSVRELLTNSLVEGVIDGIMAITVLVMMYLYSPQLSLVVGIAVLIYGLLRWALYKPLHQLTEASIIASAKEQSNFMETVRGMQSIKLFGQQTQRLNIWQNCFANAVNQNYRLGKWQISYATINQLLFGVENVLVVYLAAHA…
3207783	3207436	-	qacE∆1	Small multidrug resistance (SMR) efflux transporter => QacE delta 1, quaternary ammonium compounds	atgaaaggctggctttttcttgttatcgcaatagttggcgaagtaatcgcaacatccgcattaaaatctagcgagggctttactaagcttgccccttccgccgttgtcataatcggttatggcatcgcattttattttctttctctggttctgaaatccatccctgtcggtgttgcttatgcagtctggtcgggactcggcgtcgtcataattacagccattgcctggttgcttcatgggcaaaagcttgatgcgtggggctttgtaggtatggggctcataattgctgcctttttgctcgcccgatccccatcgtggaagtcgctgcggaggccgacgccatggtga	MKGWLFLVIAIVGEVIATSALKSSEGFTKLAPSAVVIIGYGIAFYFLSLVLKSIPVGVAYAVWSGLGVVIITAIAWLLHGQKLDAWGFVGMGLIIAAFLLARSPSWKSLRRPTPW
98080	97406	-		ABC-type antimicrobial peptide transport system, ATPase component	atgatatttgcacaacagcttagtcgtgtttttggccaaggcgaaaatgccgtgcacgcgctacgcgacgttagtttgcgtattgctgaaaatgaatttgttgccattatgggtagttctggttctggcaagtctacattaatgaatattcttggctgtttagacacccctagcagtggcagttatcagcttgataaccaagttattggccagcttgatgatattaagttatctgccatgcgcaaccgccatatcggttttatttttcaatcatttcacttattaccacgattaaccgcagcgcaaaacgtggctttaccgcttaggtatactgataccgagccgttagaggctttagctcgggcaaatctattgttagagcaagttggtctggcacac…	MIFAQQLSRVFGQGENAVHALRDVSLRIAENEFVAIMGSSGSGKSTLMNILGCLDTPSSGSYQLDNQVIGQLDDIKLSAMRNRHIGFIFQSFHLLPRLTAAQNVALPLRYTDTEPLEALARANLLLEQVGLAHRAGHKPHEMSGGQRQRVAIARALINKPKVIFADEPTGNLDSKTSKEIMLLLGELHSQGNTIVMVTHEDEIAAYAHRVIRMRDGQIIEDNGC
2629495	2630310	+	sul1	Sulfonamide resistant dihydropteroate synthase	atgaataaatcgctcatcattttcggcatcgtcaacataacctcggacagtttctccgatggaggccggtatctggcgccagacgcagccattgcgcaggcgcgtaagctgatggccgagggggcagatgtgatcgacctcggtccggcatccagcaatcccgacgccgcgcctgtttcgtccgacacagaaatcgcgcgtatcgcgccggtgctggacgcgctcaaggcagatggcattcccgtctcgctcgacagttatcaacccgcgacgcaagcctatgccttgtcgcgtggtgtggcctatctcaatgatattcgcggttttccagacgctgcgttctatccgcaattggcgaaatcatctgccaaactcgtcgttatgcattcggtgcaagac…	MNKSLIIFGIVNITSDSFSDGGRYLAPDAAIAQARKLMAEGADVIDLGPASSNPDAAPVSSDTEIARIAPVLDALKADGIPVSLDSYQPATQAYALSRGVAYLNDIRGFPDAAFYPQLAKSSAKLVVMHSVQDGQADRREAPAGDIMDHIAAFFDARIAALTGAGIKRNRLVLDPGMGFFLGAAPETSLSVLARFDELRLRFDLPVLLSVSRKSFLRALTGRGPGDVGAATLAAELAAAAGGADFIRTHEPRPLRDGLAVLAALKETARIR
3207442	3206603	-	sul1	Sulfonamide resistant dihydropteroate synthase	atggtgacggtgttcggcattctgaatctcaccgaggactccttcttcgatgagagccggcggctagaccccgccggcgctgtcaccgcggcgatcgaaatgctgcgagtcggatcagacgtcgtggatgtcggaccggccgccagccatccggacgcgaggcctgtatcgccggccgatgagatcagacgtattgcgccgctcttagacgccctgtccgatcagatgcaccgtgtttcaatcgacagcttccaaccggaaacccagcgctatgcgctcaagcgcggcgtgggctacctgaacgatatccaaggatttcctgaccctgcgctctatcccgatattgctgaggcggactgcaggctggtggttatgcactcagcgcagcgggatggcatc…	MVTVFGILNLTEDSFFDESRRLDPAGAVTAAIEMLRVGSDVVDVGPAASHPDARPVSPADEIRRIAPLLDALSDQMHRVSIDSFQPETQRYALKRGVGYLNDIQGFPDPALYPDIAEADCRLVVMHSAQRDGIATRTGHLRPEDALDEIVRFFEARVSALRRSGVAADRLILDPGMGFFLSPAPETSLHVLSNLQKLKSALGLPLLVSVSRKSFLGATVGLPVKDLGPASLAAELHAIGNGADYVRTHAPGDLRSAITFSETLAKFRSRDARDRGLDHA
3219385	3218546	-	sul1	Sulfonamide resistant dihydropteroate synthase	atggtgacggtgttcggcattctgaatctcaccgaggactccttcttcgatgagagccggcggctagaccccgccggcgctgtcaccgcggcgatcgaaatgctgcgagtcggatcagacgtcgtggatgtcggaccggccgccagccatccggacgcgaggcctgtatcgccggccgatgagatcagacgtattgcgccgctcttagacgccctgtccgatcagatgcaccgtgtttcaatcgacagcttccaaccggaaacccagcgctatgcgctcaagcgcggcgtgggctacctgaacgatatccaaggatttcctgaccctgcgctctatcccgatattgctgaggcggactgcaggctggtggttatgcactcagcgcagcgggatggcatc…	MVTVFGILNLTEDSFFDESRRLDPAGAVTAAIEMLRVGSDVVDVGPAASHPDARPVSPADEIRRIAPLLDALSDQMHRVSIDSFQPETQRYALKRGVGYLNDIQGFPDPALYPDIAEADCRLVVMHSAQRDGIATRTGHLRPEDALDEIVRFFEARVSALRRSGVAADRLILDPGMGFFLSPAPETSLHVLSNLQKLKSALGLPLLVSVSRKSFLGATVGLPVKDLGPASLAAELHAIGNGADYVRTHAPGDLRSAITFSETLAKFRSRDARDRGLDHA
3214261	3213422	-	sul1	Sulfonamide resistant dihydropteroate synthase	atggtgacggtgttcggcattctgaatctcaccgaggactccttcttcgatgagagccggcggctagaccccgccggcgctgtcaccgcggcgatcgaaatgctgcgagtcggatcagacgtcgtggatgtcggaccggccgccagccatccggacgcgaggcctgtatcgccggccgatgagatcagacgtattgcgccgctcttagacgccctgtccgatcagatgcaccgtgtttcaatcgacagcttccaaccggaaacccagcgctatgcgctcaagcgcggcgtgggctacctgaacgatatccaaggatttcctgaccctgcgctctatcccgatattgctgaggcggactgcaggctggtggttatgcactcagcgcagcgggatggcatc…	MVTVFGILNLTEDSFFDESRRLDPAGAVTAAIEMLRVGSDVVDVGPAASHPDARPVSPADEIRRIAPLLDALSDQMHRVSIDSFQPETQRYALKRGVGYLNDIQGFPDPALYPDIAEADCRLVVMHSAQRDGIATRTGHLRPEDALDEIVRFFEARVSALRRSGVAADRLILDPGMGFFLSPAPETSLHVLSNLQKLKSALGLPLLVSVSRKSFLGATVGLPVKDLGPASLAAELHAIGNGADYVRTHAPGDLRSAITFSETLAKFRSRDARDRGLDHA
538365	539291	+		D-alanine--D-alanine ligase (EC 6.3.2.4)	atgagtagtggtgttaatgcttttggcaaggtagcggtaatgtttggcggtaattcggccgagcgcgaggtgtcgctgcgctctggtaacgcggtattacaagcactaaccaatgctggggtagacgcttatggttttgacccaaaatatcaggcgttaactgaattaactacgagcggtgcgcaacgtgtatttatcgtattacacggccgtggtggcgaagacggtactatgcaaggcgcactggcgcaacaaggtttaccttatactggcagcggagtactaggctcagcactggcaatggacaaaattcgctgcaagtggttatttcaagcgcaaaaattgcctacggcggcttttgcggtagtgcatagtcaagacaccgattttgccggttta…	MSSGVNAFGKVAVMFGGNSAEREVSLRSGNAVLQALTNAGVDAYGFDPKYQALTELTTSGAQRVFIVLHGRGGEDGTMQGALAQQGLPYTGSGVLGSALAMDKIRCKWLFQAQKLPTAAFAVVHSQDTDFAGLLASLGGKVMVKPANEGSSIGMSAANSAAELEQAIAAALKYDSEILVERWINGREFTVAILNGQVLPIVEMRTPRAFYDYEAKYQANSTEYLCPAPLSAEHTAMMQNTALNAFNAVGATGWGRVDIMLDQDGQHYLLEVNTVPGMTEKSLVPMAAKAAGMSFQQLVLAILTQAQKA
3038729	3038028	-		ABC-type antimicrobial peptide transport system, ATPase component	ttgactgattcggcgctgatcagcatgagccagctttgtaaaacctatagagcgggtgaaatacagaccagtgctttaaaatcagtggatcttgaaattcatagcaatgaatctttggcgattacaggggcttctggtggtggtaaatcaaccttactggcggtgatggggctgctagaatcctttgactcagggcgctatttactcaacggcattgatgtgaagcaactaagctttgatgaggcttgtcggatcagaaatcggtatattggctttgtttttcagtcatttcagctaattgagagtatgagcgtacaggataacgtgatgttgccgctgcgctatggtagtaaaaaaccggttgccgaacaggtagattgggtacattttttgctagag…	MTDSALISMSQLCKTYRAGEIQTSALKSVDLEIHSNESLAITGASGGGKSTLLAVMGLLESFDSGRYLLNGIDVKQLSFDEACRIRNRYIGFVFQSFQLIESMSVQDNVMLPLRYGSKKPVAEQVDWVHFLLEQVGMSHRLTHRPSQLSGGQQQRVAIARALVMQPLLILADEPTGNLDSKTAVEIIDLLFKLQSFGATLVYVTHDSALAEQAQRIVQINDGETGVAGAISRR
568760	568389	-		Glyoxalase/bleomycin resistance protein/dioxygenase	atgattaattacgtaaccttaggtgtcagcgatttagcctcagcaaaagcattttatagcgagttatttgcggagttaggtgcaaaaatattgctagatatggaccgtattagtttttttggtaaaaccatgaaagaacccatgttagcgatatgtgtgccgtttaataaggaacccgcacagccgggtaatggcaatatggtatcgtttgcacccggtagcaaagcagcagtagacacgctatatcataaagctatcgctcttggcgccagctgcgacggcgcaccgggccagcgcattgcaaacactttttacggcgcttatgttaaagacgccgacggcaataaactgtgttttagctattttggctag	MINYVTLGVSDLASAKAFYSELFAELGAKILLDMDRISFFGKTMKEPMLAICVPFNKEPAQPGNGNMVSFAPGSKAAVDTLYHKAIALGASCDGAPGQRIANTFYGAYVKDADGNKLCFSYFG
12192	11467	-		ABC-type antimicrobial peptide transport system, ATPase component	atggccgattatttacttaaaacagaaaatctcagcaaagtgtttggcaaagggtcagcgcaaacatacgccctgaacgatatttcgctgcatgttgaaacaggagattttattgcgataaccggcccgtctggctgcggcaaatcaacactgctatccattcttggtttattagacaaccctacttctggtgattacagattatgtaaccgcaatatccggcaactttctaattatcagaaatcgcatttgcgtaatcgtagcctaggctggatatttcaaaactttaacttaatctgcgatatgacggttttggaaaacgtgatgcttccgctgcgttacacaaaaggcatctcagccgcacagatgaaaaaaagtgctattgaatgtctgcaacag…	MADYLLKTENLSKVFGKGSAQTYALNDISLHVETGDFIAITGPSGCGKSTLLSILGLLDNPTSGDYRLCNRNIRQLSNYQKSHLRNRSLGWIFQNFNLICDMTVLENVMLPLRYTKGISAAQMKKSAIECLQQVSIADKANSLPSELSGGQQQRVAIARAIVQHPDILLADEPTGSLDSENAEQIFQLLQKLNIGGMTILLVTHARELAERCNRIIRMKDGQLCDTEPMSVAPDHNSLYRA
94270	93035	-		ABC-type antimicrobial peptide transport system, permease component	atgaaattaaaccccttaataaccgacactcttgccgagctggcgcaacataaactgcgcacctttcttactctgttaggaatgatatttggcgtgggtgccgttattgcgatgctaaatattggcgaaggtgcagagcgtgaggctttaaaaaccattgaaacgatgggcttgcgcaatcttattgttgaaggccgactttttgatgaaaaagccttacaagagcaacgtaaacattcactagggcttaaccaaagcgatattgatattgcggtggctacactgcgcgatgtcaccgcttatagtgctgagctaaaactcgatacccacagcatttatagccatcaaggcaaaagtgatggtgttgctataggcgtttcacccagttatatgcagtta…	MKLNPLITDTLAELAQHKLRTFLTLLGMIFGVGAVIAMLNIGEGAEREALKTIETMGLRNLIVEGRLFDEKALQEQRKHSLGLNQSDIDIAVATLRDVTAYSAELKLDTHSIYSHQGKSDGVAIGVSPSYMQLSKLNFVAGRNFTEQENRYAAQVAILGARVAKSLFPNGDALGKTVKVNHVWLQVVGVLAEPYAGSDDFQGIKLGGEQNQLFMPLLSAQTRFKQLPMSAELTSFRLQLAEQANNALTAKALDALLKQRHNDIDDYTIIVPAALLAQQKQTQQIFNIVMSCVAGISLLVGGIGIMNIMLATVLERTKEIGLLRAIGATQRDIKLQFVAESFAIAILGGLLGIVFGILLSELIAFYSDWAVSWSLLAIGLSFSICALIGIAFGVYPAIKA…
1265554	1264316	-		ABC-type antimicrobial peptide transport system, permease component	atgtttaaaggactacatgctgcgcttgagggcactaaggccgcactgttgtcaattagagcacatgcattgcgcagcgcactaaccacgttaggtattatcattggcgtggctgccgtcattaccgttgttgccattatgcagggcttaagccatacggttagcagccaattagatgatttaggtagcgatatgattacattacgggcctatacctctaccgaacagcaaatgttgggcatatttaaccggctgcaccacgatgattttttaatgctgaaaagcagagtacaaaacgttgaggatatgaccgctaccatgcaagcctttagtatgggcagtcaggtacagtatggccggaacaatgctcaaactcagattataggcaccgatagcagt…	MFKGLHAALEGTKAALLSIRAHALRSALTTLGIIIGVAAVITVVAIMQGLSHTVSSQLDDLGSDMITLRAYTSTEQQMLGIFNRLHHDDFLMLKSRVQNVEDMTATMQAFSMGSQVQYGRNNAQTQIIGTDSSYQNVVRVYPEFGRFLSLSDDDHRRRVAFVGSSLIKKLNLPANPVGEFINLSGDWFRIIGVAETRGSLFGFDQDNYIIAPFSTIRSLTGERAASNIEVMFRTAANADAKQVQEQMRQLLRQRYRLQKDDKDSFEFISAERMIEQFSSITQSITLVAAGVVSISLLVGGIGVMNIMLVSVTERTREIGIVKALGATPQFILLQFLVEALVLSLFGGLIGLLLGYGIAAFIGLMMPSMPEALVPMWAIFLSIGFTTLIGVVFGLAPAIK…
1266254	1265547	-		ABC-type antimicrobial peptide transport system, ATPase component	atgtcttcggtcatatcgctacagcacatcagtaaatattatcagatggccggtgagcgcttttatgctttaaaagatgttagcctgacaataaataagaatgaatacgtggccatcatcggcccgtctggctccggcaagtcgaccctaatgaatattattggttgcttggatacacccaatgaagggcagtatcaactcgccggccagaatgtagccaacttatccgaggctgaacttgccactatgcgcaatcagcaagtcggctttatttttcaaagctttaacttactccccagagcaacagcattagctaatgtgatgcaaccgctggtttatcgcttaatcagtaatcgcgacaggcaaagcatggcaaaagaggcgttgcgccgagtaggt…	MSSVISLQHISKYYQMAGERFYALKDVSLTINKNEYVAIIGPSGSGKSTLMNIIGCLDTPNEGQYQLAGQNVANLSEAELATMRNQQVGFIFQSFNLLPRATALANVMQPLVYRLISNRDRQSMAKEALRRVGLADKAQHLPNQLSGGQRQRVAIARALVTRPGILLGDEPTGNLDSKTTREIMALFDELHQEGHTVILVTHEQEIADHCHRVIRLVDGQLAQDSLTAVGEKQHV
1217923	1216508	-		Efflux transport system, outer membrane factor (OMF) lipoprotein	atgatgctttataaagtcccatcgttaatcgcattatctgttgcgctggctggttgttcattggcacctgactatcaaaagccacaggcgccagttgcgagtgcatggcaaagtgctgataccgctgtaaccgagcaagcagaagtacacggctgggaagcctttgttaccgacgcagcactacgagaattagtgcaaacggccttgacgaacaaccgctcatttcgccaaacgttgttggatatagaaagcgccagagcacaataccgtattgtgcaatctgatcgattaccacagctgcaagctactggtagcggtaatcggcagcaaacaccagccagtttatctccaactggtgtagcaggcgttagcagcaactaccaggttgggctgagtttg…	MMLYKVPSLIALSVALAGCSLAPDYQKPQAPVASAWQSADTAVTEQAEVHGWEAFVTDAALRELVQTALTNNRSFRQTLLDIESARAQYRIVQSDRLPQLQATGSGNRQQTPASLSPTGVAGVSSNYQVGLSLPEYELDLFARVKNLSDAALEQYLATEAGSRATQIALIAEVIQAFLTYESTQQQAVLANSTSETRAKSLELVTQRRSLGDASALDYQEAYSLLQQANIALEQANRAHQQAQNALVLLLGTSNTTTLLQSTLLAQPNEKRIVQRIAAGTPSLLIAHRPDILASEHRLKARHADIGAARAAFFPRISLTGNFGTASNEMSGLFESGSKAWAFMPQISLPIFTGGRNRANLTLAEVRKDIAIAEYEYQIQSAFREVADALVASSSLQREE…
3208582	3209055	-	dfrA	trimethoprim-resistant dihydrofolate reductase DfrA
