# Supplementary material for: Novel Mobilizable Genomic Island GEI-D18A Mediates Conjugational Transfer of Antibiotic Resistance Genes in the Multidrug-Resistant Strain Rheinheimera sp. D18
Source: Front Microbiol. 2020 Apr 7;11:627. doi: 10.3389/fmicb.2020.00627 (PMC7155750; doi:10.3389/fmicb.2020.00627)
Supplement: DATA SHEET S2 — Type IV secretion system encoding genes in Rheinheimera sp. D18. [file Data_Sheet_2.xls]

## Sheet: Type IV encoding genes
start	stop	strand	gene	function	nucleotide_sequence	aa_sequence
551296	550067	-		Type IV fimbrial assembly protein PilC	atggctcaggcacaacaacttaaaataaaagagctggaagtatttaaatataaaggtgtaaaccgccgcggcagcaaagttgatggtgaaataaaaggcactagcatagcggaagctaaggcattgctgcgccagcaaggtattacgccatcgggcgtaaagcgcaaacctaaatcactgtttggcgacggtaaaaaaattaccgctttagatatcgcaatttttactcggcagttagccaccatgctaggtgctggggtgccattagtgcagtcgatagatcttattgctaatggcgcagataataaaagtttacgtaccttaatgcagaaaatctcggtaaaagtgcaagccggtttaccattatcagaaacattgcgcgaacaccctaagtatttt…	MAQAQQLKIKELEVFKYKGVNRRGSKVDGEIKGTSIAEAKALLRQQGITPSGVKRKPKSLFGDGKKITALDIAIFTRQLATMLGAGVPLVQSIDLIANGADNKSLRTLMQKISVKVQAGLPLSETLREHPKYFDDLYCDLVKSGEASGSLDQIFDRLAIYKEKAEALKSKIKKAMFYPIAVLVVSAIVTSILLIFVVPQFAEIFAGFGAELPAFTLFVLGISEFMQEYWWLVLAAIFAFGYIVKKTYANNLTFRTWADGRIIKLPVIGSILNKAAVARYARTLSTTFAAGVPLIEALESAAGAAGNEVYKNAILFIREEVSVGNQMHLAMKQTDQFPEMVVQMVSIGEESGALDSMLAKVANIYEQEVDDAVDGLTALLEPLIMAVLGVLIGGLIIAMY…
553068	551377	-		Type IV fimbrial assembly, ATPase PilB	atggccgtaaccactacatctacgttatttaggcgcttagtacagctacgaattattgatggcgataaagccacgaaaattgtcaacgaaaaaggcagccagtttaaaaatctgcctgaattactaattaacgaaaagctgattagcgcagaagagttagccagcgccgctagtggtattggccacgccattagcctagatttagaccattttgatatggcctacgtgccagaagatttacgtaacgaaaagctaattcgcaaaaccaatatgctgccattgggtaaacgtggccgcagtatgtatttagcggtggttgacccaaccgacattcaaaccattgaagattttgaatttaacaccggtttaaatgctgaagttattgtggttgattttaaa…	MAVTTTSTLFRRLVQLRIIDGDKATKIVNEKGSQFKNLPELLINEKLISAEELASAASGIGHAISLDLDHFDMAYVPEDLRNEKLIRKTNMLPLGKRGRSMYLAVVDPTDIQTIEDFEFNTGLNAEVIVVDFKKLQALIDKLFDGNLGGDFTDADWDLGSLGIEQIEEDDGAQPDKDDQPIVAFINKMLLDAIRKGASDLHFEPYEKTYRIRFRIDGILHEIASPPVLLSTRLSARLKVMARLDIAEKRVPQDGRIKLKLSAKKSIDFRVSSLPTLWGEKIVMRILDSDSAMLGIDVLGYEEHQKKLYLDALAQPQGMILVTGPTGSGKTVSLYTGLAILNTSETNISTAEDPVEINLAGVNQVQVNPRAGLTFATALKAFLRQDPDVVMVGEIRDLET…
555278	554853	-		Type IV pilin PilA	atgaacaacatgaaacgcgtacaacaaggttttaccttaattgaattaatgatcgtggtagcgattataggtattttagcagctatcgcgttaccgcagtaccaaacttacaccaaaaaatctcgttttaccgaagtagttttagctgctcagtctgttaaaagcgctgtagacgtatgcttccaaacccgaggtgctggtgatttagcaaaatgcgataccgctgctgaaattggttcagatttaactggcgccgcagctggtactaacgttacttcggtagctattgcagccactacggcagcgattaccgccactggtgcagctactgttaacaacgcaacatttattttaacgccaactccagttgacggaaccttaacgtgggttcaaacagga…	MNNMKRVQQGFTLIELMIVVAIIGILAAIALPQYQTYTKKSRFTEVVLAAQSVKSAVDVCFQTRGAGDLAKCDTAAEIGSDLTGAAAGTNVTSVAIAATTAAITATGAATVNNATFILTPTPVDGTLTWVQTGSCIQDGIC
1143892	1145016	+		Type IV pilus assembly ATPase component PilU	atgcagctagataattttcttgaaaaaatggtggctgaaaaagcatcagatttatttgttaccgcgggtatgccggtggcggctaaaattaatggtgaattgctgccgattgatgaaacgccactaacggatgctatgtcgcttaagctggtattgtcggtgatgaacgataaacagcagcaagaatttatgaccagcaaagagtgtaattttgctattgcaaacgatgccggacgttttcgcgtttctgccttttggcaacgcgattgcgccggtatggtagtgcggcgtattgttaccaaaatacctaatgttgacgaacttggcctgccgccaatcatgaaagaagtgattatgtccaagcgcggtttggtgctgtttgttggtggtacaggtacg…	MQLDNFLEKMVAEKASDLFVTAGMPVAAKINGELLPIDETPLTDAMSLKLVLSVMNDKQQQEFMTSKECNFAIANDAGRFRVSAFWQRDCAGMVVRRIVTKIPNVDELGLPPIMKEVIMSKRGLVLFVGGTGTGKSTSLAALLGYRNRNAKGHILTIEDPIEFVHDHHKSLITQREVGIDTDSFEAALKSSLRQAPDVILIGEIRSRDTMEYALAFAETGHLCIATLHANNANQAIDRIMHLVPKEMHQKLLFDLSLNLRGIVAQQLVPTADGQGRVAAIEVLLNSPLIADLIARGEMGEIKAVMTKSRELGMQTFDQALYDLYQAGRISYADAIHHADSPNDLRLMIKLRSGDTKGAGFLTNVTIEGFEKKDD
1713872	1713546	-		Type IV pilus biogenesis protein PilZ	atggaagagctaacaataggcttcaatgatttaaaagatttataccgcagctatatgccatttttaaaaacaggcggtttgtttgttcgtacgccaagacaatataaaatgggccagtcgctggcgttgagcgttaccttacctgattcattagagccgattgccgtatcgggtaaagtagcttggatcacgccacatggttcgcaaagctctaaccctgcaggtatcggcgttagctttattgatgataagtcgcaattaggtgcgcagatagagaagctacttggcggaatgctaaattcggctgatccgacccacactatttaa	MEELTIGFNDLKDLYRSYMPFLKTGGLFVRTPRQYKMGQSLALSVTLPDSLEPIAVSGKVAWITPHGSQSSNPAGIGVSFIDDKSQLGAQIEKLLGGMLNSADPTHTI
2522260	2520194	-		Type IV pilus biogenesis protein PilQ	atggataaaataattaaaaaaatgtctggcgcacttcagtgcacgttactgtgttttgcaaccttaatgttaatttcattacctgcttcggcggtaccactactatatgatattaaatataacccgctactaaccggtgaaacagaaatcgaatttattttcgatgaagaactgtatgcagacccgagcattcaggtatttaatgagcctgcgcgtatagaattgttttttaacgattcagactacgaagaaaagcttaaagaagtaatgatagacaagtctggcgtaaagcgcgttgtctcagaatttgaaggcgaaggttttaaaacagttatctatttagattacctgaaaatataccgtactcgtgttaagggtaacgtattctatattcatata…	MDKIIKKMSGALQCTLLCFATLMLISLPASAVPLLYDIKYNPLLTGETEIEFIFDEELYADPSIQVFNEPARIELFFNDSDYEEKLKEVMIDKSGVKRVVSEFEGEGFKTVIYLDYLKIYRTRVKGNVFYIHISDNPTSDSIGQAADVKPTYINRINAIDFRRGDKGEGRVLVFLRDNTAAVDVRERLGKLEVEFHNTDILDDLLYQLDVVDFGTIVKGIETFKEGASSRLVIDTTSEFTFTYSQIDNIFTLNVERDTTNRSILGGGKEYKGRAISLNFQDISVRTVLQIIADYNGFNLVTSDSVTGNITLRLDGTPWDQALDIVLRVKGLDKRMEGNILMVAPTDELSAREARELEAKQTVADLEPLYSDFLTVNYAKAADIAKLLSNKDATMLSSRG…
2522815	2522279	-		Type IV pilus biogenesis protein PilP	atgataagacgtttatcaatagttacactggctgtgctagtaagcggatgttttagtgatctgagtgatgtgcaaaactatgttgcagacgttaaggctgcaaccaaggctcgggttgaacctttgcctgaaataagcgagtttcagcatatcccgtatcgctcgcagaatgcgcgcagcccgttttcagcaccacggcctgaggcaatccaggataagtttttacaagttcaggattgcttacatcctgatcctcgacgcagaaaagagccattagagaaatacgccgtcgataacttaaagatgcgtggtactcttggtgatgttggcaagatctgggctttagttgaggcatcagataagacgttacacagggtaacgcttaataattatattggc…	MIRRLSIVTLAVLVSGCFSDLSDVQNYVADVKAATKARVEPLPEISEFQHIPYRSQNARSPFSAPRPEAIQDKFLQVQDCLHPDPRRRKEPLEKYAVDNLKMRGTLGDVGKIWALVEASDKTLHRVTLNNYIGLFHGRVINVEPTHIELLELIPDGAGCWKERTTMLQMADASSAASN
2523411	2522812	-		Type IV pilus biogenesis protein PilO	atgagccttaatattaaactttcagaaatcgatattaatgatcttgacctagaaaatatggggtcatggcctgcagcagcaaaagtaatatttgccgctttgctcgctattgcggtaattgtgttgagttactttttattggttgatagtaaaattgatgaattatcgactgcaaccaataaagagaccgagttacgccaagtgtatcgtacaaaatatgcagcagcggtaaatttagatttatataaacagcaaatggtagaaatggaacaaacattttcattcctattaaaacagttacctacaacgcatgaaacacctggtttgttagacgatattacttatgttggtacaactagtggtttaacttttatacgtattaactgggaaccggaaata…	MSLNIKLSEIDINDLDLENMGSWPAAAKVIFAALLAIAVIVLSYFLLVDSKIDELSTATNKETELRQVYRTKYAAAVNLDLYKQQMVEMEQTFSFLLKQLPTTHETPGLLDDITYVGTTSGLTFIRINWEPEIEKEFYTELPIKIEVVGDYHQFGNFVSEVAKLPRIVSLHDFSITTEKDERLRFNVVAKTYRYKEVQP
2524013	2523408	-		Type IV pilus biogenesis protein PilN	atggcatatataaacctattgccgtggcgcgatgcagcgcgtaaagagcggcaaaaacaatatctatcagtattagcgattacagcagtgctaagttttctgttggtgtttgttattaatatgacatacaacgcaagaattgaaggccagttagagcgcaatagctttttacaaaatgaaattaaagtattggatcagcgtattgccgagattcgtactttgaatgagacaaagaaaagcttacagcagcgcatggcgttaatttcacaattacaaggtagccgaaacttgggtacacaaataatggatgaaattgccagtgctgtacctgctggagtttacttaactcaattagagaaaaagggcacatcgctactattagtcggtaaaagtgaatct…	MAYINLLPWRDAARKERQKQYLSVLAITAVLSFLLVFVINMTYNARIEGQLERNSFLQNEIKVLDQRIAEIRTLNETKKSLQQRMALISQLQGSRNLGTQIMDEIASAVPAGVYLTQLEKKGTSLLLVGKSESNNRLSNMLREAEESELLSNPYLEFIEAGKDSISLLSNFKMHLTVKGYEAVQGSDTPAKPATPAKAGAK
2525080	2524001	-		Type IV pilus biogenesis protein PilM	atgataaatcgcctgttcagtaaacaaacaccaatgatggtgggcatagatattggtgctcactcagtaaaagctgtgctacttagccaacataatggcgtttacaaagtagaagcgtttgctgtcgaacccatgatcaaaggtgctatgtctgatcgagagatccaagatatcgaagccgtaggcaatgtgttgagtaagatccgtaaaaagatcccgcgctccgtcaaatttgccgctgcagctgtatctggatccaccgtgatcagtaaagtcatatttatggatgtgtccttaactgatgctgaattagaaagtcagatcgaagttgaagccgacaccctaattccctacccactaaatgaagtcagtttagatttcgaaaagcttgatgttaat…	MINRLFSKQTPMMVGIDIGAHSVKAVLLSQHNGVYKVEAFAVEPMIKGAMSDREIQDIEAVGNVLSKIRKKIPRSVKFAAAAVSGSTVISKVIFMDVSLTDAELESQIEVEADTLIPYPLNEVSLDFEKLDVNEADPSRVNVLLSAARTESIEARVAALGNGGFTAKVVDIESYALSRAAELCFKQLPDDAATKVVAMVDIGATMTLLSIIENGKTLYTRDQMFGGDQYTRSILSYYNKSYEEAELAKVSGDLPPNYTFEVLAPFQTMLLQQVRRGIQMYLTSSGKDAVDYLIISGGTALIEGIDRLLIDELGIHTIVANPFKTMEIATSVDREQLNRHSSQLMVASGLALRSFSSWHI
2546133	2545726	-		Type IV pilus biogenesis protein PilE	atgcagctgctacgcactagaggttttagtttaatagaattgctaattgcgctggctattattggtatattggcggcaatttgttatccaagttatcagcattacgtactgagaagttatcgttcagatgctattacccaattattacaactggccaacgcacaagagcagtatttagcagattacggtagttattctaacgacttgattatactagggctgaatgcgcagggtggttcatcgcgttatcagtttaacgttacgatagataacacagaaccgctttatgaaattagcgcagaagctatcggcgctcagcgtgctgatagtgactgcttactgtttacattaaatcaagctgggcagcgcaatgtaaataacctatcaagtttaccgtgc…	MQLLRTRGFSLIELLIALAIIGILAAICYPSYQHYVLRSYRSDAITQLLQLANAQEQYLADYGSYSNDLIILGLNAQGGSSRYQFNVTIDNTEPLYEISAEAIGAQRADSDCLLFTLNQAGQRNVNNLSSLPCWE
2548544	2547588	-		Type IV fimbrial biogenesis protein PilW	gtgtggcgcaaaagtggtttcaccctgacagagctacttattgctatgttattaggcgtgtttttgctgggtatggtaataaccgcatttagtactgttagtcgttcaactcgtcaggctcagcaattggccgagctgcagcaaaacgcacagttgttaatgacattactacaaaatgagcttaccaataccggattttggggtggtagaagcatgcctgagcaagccacgttatttgcattgccagctataccgagcaacgactgtgctgaatctattatagatagcggcagtttcccgcagttagcaaagagttttgttaccttatacgcgaaaacgatcacgagtaatcagcaacaactaaattgtgttaataacccactaccgcaaactgaattg…	MWRKSGFTLTELLIAMLLGVFLLGMVITAFSTVSRSTRQAQQLAELQQNAQLLMTLLQNELTNTGFWGGRSMPEQATLFALPAIPSNDCAESIIDSGSFPQLAKSFVTLYAKTITSNQQQLNCVNNPLPQTELLQVKRLIGLNTPVSEMRQNRFYLETNWQHARFVDSDSPALHQSYSYYPYQHVVFYLAQQQVNGENIPVLMRKRLSRNQAGQAVMSTDSILDGVERMHFEFGVDSTFDGELNYYQATNQVPAELWQQQSGRIVSLRYYLLLRAKQADSHYTNQQVYVMGQQQFVAPSDNYRRLLVSSSIYFHNTAL
2551961	2551548	-		Type IV pilus biogenesis protein PilE	atgaataaaaacaaacaaacagggttttcgctggtagaagtgatgatagtcgtattgataataggaattctggcatctgtcgctttcccgtcttatcgtgactatgtattaacatcaaaccgcactgccgcccaagcgtgtttaatggaactatcacaagttatggagcgcagctacacacagaatatgcgctacaatccaaatggttttgtactgcctaatttgcaatgccgcaacgatctggctgcgcgttacacttttgcgcttgcggctgttgctgagcgaacttacaggcttagtgcagcgccgacctcgatacaaagcgatggctgtggcactttgctgctgacacataccggacaaaagggggcgcaaggcggttttactgctgcggatgtc…	MNKNKQTGFSLVEVMIVVLIIGILASVAFPSYRDYVLTSNRTAAQACLMELSQVMERSYTQNMRYNPNGFVLPNLQCRNDLAARYTFALAAVAERTYRLSAAPTSIQSDGCGTLLLTHTGQKGAQGGFTAADVDRCW
2555298	2551954	-		Type IV fimbrial biogenesis protein PilY1	atgaaaagcctgctttctggtaaattcagttgtgtactgctgtgctccgccctgggaatggcaataggtgaagctgccgcaaatactattagtattgccgacaacccgttgcaaactgcgacgggcttgccaccgaatattctgtttgttattgatgattccgggtctatgcgctggggctttaccccagacagcttggtaggtgagctggagaagtactcatgggatccgagatattttactgaagtctgtaaaggcgcaggcagttatgcgggagccaacaacacttgttattatgatatgaccggtaagcgctatctggcgtcatctgctcagaataaatcttactttaatccaaatgaaaaatatgatcggccgagaaaagctgatggcagcgtt…	MKSLLSGKFSCVLLCSALGMAIGEAAANTISIADNPLQTATGLPPNILFVIDDSGSMRWGFTPDSLVGELEKYSWDPRYFTEVCKGAGSYAGANNTCYYDMTGKRYLASSAQNKSYFNPNEKYDRPRKADGSVMDEVSFKAAPINGYDPSSGTINLETNYRAIMDDFYYQAAFNNSWRTGFTISPNGKAGHAFYYTYNSSCTHGIYDDRCYDYKKVSDTEKQKFANWFAFYRTRIQTSKWAIGEAFAHEKLKPEMRVGYGALNHSGLVKTDVTEFSGTGRSGFYNSLYSQGASGGTPLRTALDAAGKYFQQNKPWRDNPSDEDSKIRTCRQSFTILMTDGYYNDDYSGVDNADKDDGPLIPGPGTETGQYKSSDPFKDEYSNTLADIAMHYWKNDLLPL…
2556796	2555810	-		Type IV fimbrial biogenesis protein PilW	atgaaagcactatattgggtgaaacagcagggtttaactctggttgaactgatgatcgctatggtactgggtttagtacttattggcggtgtaaccggggtgtttattgcaaaccaaacaacttaccgtgttaacgaagcgttatcgagtatgcaggaaaatgcccgcattgcctttcagttgatggcgcatgatattcgaagcgcaggtttttcaggctgtaccaataacggcagtgtttccaatgtactcaacaatgcaggcacagcttggtgggcgaactggcaagctaatcaggcgggtattctgggttacacggctgctaatgtaccgactgccttgggttcgccagcaccggtcaataattctgaggcaattcaacttatgttcggtggtggc…	MKALYWVKQQGLTLVELMIAMVLGLVLIGGVTGVFIANQTTYRVNEALSSMQENARIAFQLMAHDIRSAGFSGCTNNGSVSNVLNNAGTAWWANWQANQAGILGYTAANVPTALGSPAPVNNSEAIQLMFGGGTSVSIHDHQPNASSAVLFVNRANHGLARGDIVMACDDNHTAIFQMTGPNAPNQTVVHNTGGSQTPGNCSKGLGFPTVCTTNGSPHRFGNNAMLTRFEAVSWYIGAANGVRSLYRGTPRRTGNNTALATDEILRGVQQLTFRYLESTNTALRAADNVAQWSDVIAVQVQLQMVAPANVQLAADALTFTYMINLRNR
2557233	2556796	-		Type IV fimbrial biogenesis protein PilV	gtgcataaatctgtcttatcgcttaaaacacaacgcggcgtttctttgttagaagtgatgatagctgttttggttttgggcattggtctgcttggcgtcgccgcgctgcaaagcagtggtgttcgaaatgtgcaaagtgcacacgaacgcactgtagcaacccttgtcgcgcatagcctgggtgaaaatatgcgtgcaaatgtcgcagctgaacgactgggtaccgccagagcccgcaatgaataccttggtaactgcgaagatggtggcagtcagcataaagtatgggcagatcacttaaaattacggctggggcagagcgcttgtttaattgcggcggtaaatggcagcgaagtactcattaatgtgcgctgggatgatagccggggtgtgcaaggc…	MHKSVLSLKTQRGVSLLEVMIAVLVLGIGLLGVAALQSSGVRNVQSAHERTVATLVAHSLGENMRANVAAERLGTARARNEYLGNCEDGGSQHKVWADHLKLRLGQSACLIAAVNGSEVLINVRWDDSRGVQGSDAMQLNYRVTL
2674288	2672510	-		Type IV pilus biogenesis protein PilF	gtggtgatgcaaaaagttctgattggtgtttcactctgtagtttgctgatattaaccggctgtgtgtcggagcaaagctatgttggtagtgataagcccgtgtcagaacgtactttcgacaatatcgaagctgcccgcactcgtatttctcttggtttaaactatttacgtcgaggcgatacctcacaggccaaatataacctagagcgagcacgcagttttgcgcctaattctgccgaggtgtatagcgcgctggcttattattatcaaagcgtggctgaagataaacaggccgaagagtattttcgtttagcgattcaaaaagacaataactatgctgatgcttataataactatggtgcgtttctctgccaattgcatcgctatgacgaagccgaa…	MVMQKVLIGVSLCSLLILTGCVSEQSYVGSDKPVSERTFDNIEAARTRISLGLNYLRRGDTSQAKYNLERARSFAPNSAEVYSALAYYYQSVAEDKQAEEYFRLAIQKDNNYADAYNNYGAFLCQLHRYDEAEQLLLKAISRPGYIRVAESYENLALCQLQQNNFSKVKHYLDLSISHNTTRITALTMAAGLAYAMGDNKQAKTQLDRIQRLGRVSARTVLLSYLLAEKSGDREIMRSAEQLLITLYIETPETRMFLQGKLQDSEFEQLRERYKDSLMANIVLPDENAPKAELPSAPVANPKLKVVKRKNDDSSAVPAVVTSGVAATQNSGTGIANSLVGATTGAVVASLPNNAQLPAETIKADIDYKKQQDAARAKLEAQQQADAQAKTQQVALDAAA…
2635274	2634453	-		Type IV secretory pathway, VirD2 components (relaxase)	gtgggaaagaggagggtaaattttcagcgttgctggctccccgtcagccggattgggttgcatcgcaggggtgtcgaaagagtcaactgcggtccaaagctgttggacttgggtgaaaagggcgtttattcttcctatacgtgccgcgttccaggcggcgactatgagggctatgtcgatgcccatgtgcgccggctggaggcgctacgccgggccggtatcgtcgagcggatcgacgccgaccaatggcgcatccccgatgatctggtcagccgtgccgccgcccatgacgccggccgagacagtcaggccagcgttcgcgtcctttccccggtcgatctgaacaaacagatcggatcggacggcgcgacctggctggaccggcggctgatccacggc…	MGKRRVNFQRCWLPVSRIGLHRRGVERVNCGPKLLDLGEKGVYSSYTCRVPGGDYEGYVDAHVRRLEALRRAGIVERIDADQWRIPDDLVSRAAAHDAGRDSQASVRVLSPVDLNKQIGSDGATWLDRRLIHGETADLAPTGFGQQVREAMDQRREHHIEQGDATRSRDSRVFYRRNLLAILREREVAGVGSDMALSKGLPFRAATDGESVSGKFTGTVHLSSGKFAVVEKSHEFTLVPWRPIIDRQLGREVMGIVQGGSVSWQLGRQRGLER
2639557	2638736	-		Type IV secretory pathway, VirD2 components (relaxase)	gtgggaaagaggagggtaaattttcagcgttgctggctccccgtcagccggattgggttgcatcgcaggggtgtcgaaagagtcaactgcggtccaaagctgttggacttgggtgaaaagggcgtttattcttcctatacgtgccgcgttccaggcggcgactatgagggctatgtcgatgcccatgtgcgccggctggaggcgctacgccgggccggtatcgtcgagcggatcgacgccgaccaatggcgcatccccgatgatctggtcagccgtgccgccgcccatgacgccggccgagacagtcaggccagcgttcgcgtcctttccccggtcgatctgaacaaacagatcggatcggacggcgcgacctggctggaccggcggctgatccacggc…	MGKRRVNFQRCWLPVSRIGLHRRGVERVNCGPKLLDLGEKGVYSSYTCRVPGGDYEGYVDAHVRRLEALRRAGIVERIDADQWRIPDDLVSRAAAHDAGRDSQASVRVLSPVDLNKQIGSDGATWLDRRLIHGETADLAPTGFGQQVREAMDQRREHHIEQGDATRSRDSRVFYRRNLLAILREREVAGVGSDMALSKGLPFRAATDGESVSGKFTGTVHLSSGKFAVVEKSHEFTLVPWRPIIDRQLGREVMGIVQGGSVSWQLGRQRGLER
2643837	2643016	-		Type IV secretory pathway, VirD2 components (relaxase)	gtgggaaagaggagggtaaattttcagcgttgctggctccccgtcagccggattgggttgcatcgcaggggtgtcgaaagagtcaactgcggtccaaagctgttggacttgggtgaaaagggcgtttattcttcctatacgtgccgcgttccaggcggcgactatgagggctatgtcgatgcccatgtgcgccggctggaggcgctacgccgggccggtatcgtcgagcggatcgacgccgaccaatggcgcatccccgatgatctggtcagccgtgccgccgcccatgacgccggccgagacagtcaggccagcgttcgcgtcctttccccggtcgatctgaacaaacagatcggatcggacggcgcgacctggctggaccggcggctgatccacggc…	MGKRRVNFQRCWLPVSRIGLHRRGVERVNCGPKLLDLGEKGVYSSYTCRVPGGDYEGYVDAHVRRLEALRRAGIVERIDADQWRIPDDLVSRAAAHDAGRDSQASVRVLSPVDLNKQIGSDGATWLDRRLIHGETADLAPTGFGQQVREAMDQRREHHIEQGDATRSRDSRVFYRRNLLAILREREVAGVGSDMALSKGLPFRAATDGESVSGKFTGTVHLSSGKFAVVEKSHEFTLVPWRPIIDRQLGREVMGIVQGGSVSWQLGRQRGLER
949432	952002	+		IncW plasmid conjugative relaxase protein TrwC (TraI homolog)	atgatgactttcgctaagatcacaggtgaaggtaaatactatcttgatcttgccagagaggactattacctgaaatgcggagaacctgacgggcagtggagcggcgcggttgcaaaattacttaagctgaaatggagtgttgaagctgagcatcttaagaatcttctaaaaggctatgacatatcaggtaaagttgcactatgccaaaacgccgaatccggacgcgtgcaaggagtagatctcacttttaatgcaccaaagtcagtatcggttttatgggctgctgcggatacgaagttacaacaacaaatacaacaagctcagctaagagccgttcgcgaagctattgcattattagaagaacatgcggcttttacccgcagaggcaaggcaggggca…	MMTFAKITGEGKYYLDLAREDYYLKCGEPDGQWSGAVAKLLKLKWSVEAEHLKNLLKGYDISGKVALCQNAESGRVQGVDLTFNAPKSVSVLWAAADTKLQQQIQQAQLRAVREAIALLEEHAAFTRRGKAGAIRESVIGLVVALFEHSTSRATDPHLHTHAVVPNLAPRPDGSWGTLDLRSIMLWQKAAGMVYKLSLAQSMRDLGFATVIDDDSFKLDGVPDTICAYFSKRAEQIKKSLKDNGIRYRASKAGDLAALSSRKAKGEINRQQLFSAWKQELSELGFTDNVIQSVRTNTVRNDLSKDMLDAESFASELTESHSVFTSQDIFFKAGIRALENQQSLKSIKALYQQIIDDRDISVSLGLDSRYSNIFTTKAVLKAEQSLINNARFLSSQNWCD…
