# Supplementary material for: Novel Mobilizable Genomic Island GEI-D18A Mediates Conjugational Transfer of Antibiotic Resistance Genes in the Multidrug-Resistant Strain Rheinheimera sp. D18
Source: Front Microbiol. 2020 Apr 7;11:627. doi: 10.3389/fmicb.2020.00627 (PMC7155750; doi:10.3389/fmicb.2020.00627)
Supplement: DATA SHEET S3 — The detailed information about the structure of two integrons In2 and In1679. [file Data_Sheet_3.xlsx]

## Sheet: Detailed View
In Number	IntI1	attI1	Array of gene cassettes	5'CS	CDS of GC	attC	3'CS
In1679	IntI1P32_H39	3209697-3209759	aacA3(3209076-3209706)-attC(3209070-3209129)-dfrA37(3208513-3209075)-attC(3208507-3208587)-orf(3207892-3208512)-attC(3207886-3207996)-3'CS	3209707-3210853	aacA3(3209124-3209678)	attCaacA3(3209076-3209129;3209701-3209706)	3206362-3207891
	3209840-3210853		The coordinates in red here indicate the boundaries of the gene cassettes		dfrA37(3208582-3209055)	attCdfrA37(3208513-3208587;3209070-3209075)	qacED1: 3207436-3207783
					orf(3207991-3208503)	attCorf(3207892-3207996;3208507-3208512)	sul1: 3206603-3207442
							orf5D: 3206044-3206475
In Number	IntI1	attI1	Array of gene cassettes	5'CS	CDS of GC	attC	3'CS
In2	IntI1R32_N39	3220684-3220746	aadA1(3219835-3220690)-attC(3219829-3219888)-3'CS	3220691-3221840	aadA1(3219890-3220681)	attCaadA1(3219835-3219888;3220685-3220690)	3218520-3219834
	3220827-3221840		The coordinates in red here indicate the boundaries of the gene cassette				qacED1: 3219379-3219726
							sul1: 3218546-3219385
